# Supplementary material for: Ribosome profiling reveals a functional role for autophagy in mRNA translational control
Source: Commun Biol. 2020 Jul 17;3:388. doi: 10.1038/s42003-020-1090-2 (PMC7367890; doi:10.1038/s42003-020-1090-2)
Supplement: Supplementary file 3 — Supplementary Data 1 [file 42003_2020_1090_MOESM3_ESM.xlsx]

## Sheet: 35S and Puro (IB) (1b,d, S1e)
condition	S35	Puro
control	1		12f/f	immortalized
hbss	5.98543		12f/f	immortalized
control	0.947554		12KO	immortalized
hbss	5.57101		12KO	immortalized
control	1		12f/f	primary
control	1.11054		12KO	primary
control	0.932403		12f/f	primary
lowserum	1.0516		12f/f	primary
lowserum	0.763844		12KO	primary
lowserum	0.700876		12f/f	primary
glucosefree	0.340383		12f/f	primary
glucosefree	0.318236		12KO	primary
glucosefree	0.295181		12f/f	primary
glutaminefree	0.775896		12f/f	primary
glutaminefree	1.30261		12KO	primary
glutaminefree	1.58839		12f/f	primary
hbss	2.116		12f/f	primary
hbss	2.21097		12KO	primary
hbss	2.18512		12f/f	primary
control	1		12f/f	primary
control	0.977083		12KO	primary
control	1.08843		12f/f	primary
lowserum	0.99061		12f/f	primary
lowserum	1.05956		12KO	primary
lowserum	1.04277		12f/f	primary
glucosefree	0.612493		12f/f	primary
glucosefree	0.594319		12KO	primary
glucosefree	0.699476		12f/f	primary
glutaminefree	1.23071		12f/f	primary
glutaminefree	1.34078		12KO	primary
glutaminefree	1.53535		12f/f	primary
hbss	2.0168		12f/f	primary
hbss	2.12613		12KO	primary
hbss	1.97063		12f/f	primary
control	1		12f/f	primary
control	2.89805		12KO	primary
control	1		12f/f	primary
hbss	9.22341		12f/f	primary
hbss	8.69982		12KO	primary
hbss	2.68018		12f/f	primary
control	1		12f/f	primary
control	2.6998		12KO	primary
hbss	15.7061		12f/f	primary
hbss	17.0665		12KO	primary
control	1		12f/f	primary
control	0.664988		12KO	primary
hbss	8.29819		12f/f	primary
hbss	10.8368		12KO	primary
control	1		12f/f	immortalized
lowserum	1.21972		12f/f	immortalized
glucosefree	0.939578		12f/f	immortalized
glutaminefree	0.880173		12f/f	immortalized
hbss	2.48244		12f/f	immortalized
ebss	2.31458		12f/f	immortalized
control	1.33536		12KO	immortalized
lowserum	0.987193		12KO	immortalized
glucosefree	0.756819		12KO	immortalized
glutaminefree	0.930736		12KO	immortalized
hbss	2.41516		12KO	immortalized
hbss	3.35319		12KO	immortalized
control	1	1	12f/f	immortalized
control	0.934819	0.828934	12KO	immortalized
glucosefree	0.684616	0.867073	12f/f	immortalized
glucosefree	0.705181	0.527253	12KO	immortalized
glutaminefree	0.510594	0.707601	12f/f	immortalized
glutaminefree	0.56472	0.985019	12KO	immortalized
hbss	1.94181	0.479357	12f/f	immortalized
hbss	2.30776	0.573664	12KO	immortalized
control	1.26062	0.432468	12f/f	immortalized
control	1.29107	0.953283	12KO	immortalized
hbss	1.50132	0.742976	12f/f	immortalized
hbss	1.71572	0.40765	12KO	immortalized
control	1.05253		12f/f	immortalized
control	0.952668		12KO	immortalized
hbss	3.25589		12f/f	immortalized
hbss	2.61634		12KO	immortalized
control	0.676895		12f/f	immortalized
control	0.62		12KO	immortalized
hbss	2.73461		12f/f	immortalized
hbss	2.72236		12KO	immortalized
control	0.830911		12f/f	immortalized
control	0.845901		12KO	immortalized
hbss	2.85482		12f/f	immortalized
hbss	2.33185		12KO	immortalized
control	1		12f/f	immortalized
control	1.06131		12KO	immortalized
hbss	2.85507		12f/f	immortalized
control	1		12f/f	immortalized
control	1.11597		12KO	immortalized
hbss	3.21395		12f/f	immortalized
hbss	3.65997		12KO	immortalized
control	1	1	12f/f	immortalized
control	1.33568	1.81569	12KO	immortalized
glutaminefree	0.0849435	0.0878969	12f/f	immortalized
glutaminefree	0.0647438	0.0695585	12KO	immortalized
glucosefree	1.10504	1.79399	12f/f	immortalized
glucosefree	0.893568	1.20726	12KO	immortalized
hbss	1.9556	0.588012	12f/f	immortalized
hbss	2.33846	0.700236	12KO	immortalized
lowserum	0.925729	2.22808	12f/f	immortalized
lowserum	0.823906	1.56261	12KO	immortalized
control	1		12f/f	immortalized
control	0.825329		12KO	immortalized
glutaminefree	0.565461		12f/f	immortalized
glutaminefree	0.79042		12KO	immortalized
hbss	3.38829		12f/f	immortalized
hbss	2.86849		12KO	immortalized

## Sheet: IB quantification data
experiment	allconditions	conditions	autophagystatus	alpha tubulin	gapdh	ponceau	irf7.raw	irf7.normalized	irf7	cdc25a.raw	cdc25a.normalized	cdc25a	cpt2.raw	cpt2.normalized	cpt2	eif2a.raw	eif2a.normalized	eif2a	peif2a.raw	peif2a.normalized	peif2a	yH2AX.raw	yH2AX.normalized	yh2ax	brca2.raw	brca2.normalized	brca2	atf4.raw	atf4.normalized	atf4	4EBP.raw	4EBP.normalized	4EBP	p4EBPS65.raw	p4EBPS65.normalized	p4EBPS65	s6.raw	s6.normalized	s6	ps6.raw	ps6.normalized	ps6	clvcasp3.raw	clv.casp3.normalized	clvcasp3	pfkfb3.raw	pfkfb3.normalized	pfkfb3	matr3.raw
81	12WT.control	control	12WT	8116.03																		3462.01	0.426565	1				2273.13	0.280079	1
81	12WT.HBSS	HBSS	12WT	9478.28																		4026.43	0.424806	0.995877				3153.5	0.332708	1.18791
81	12KO.control	control	12KO	9300.74																		5186.33	0.557625	1.30725				3423.62	0.368102	1.31428
81	12KO.HBSS	HBSS	12KO	10859.1																		9178.62	0.845248	1.98152				6874.69	0.633082	2.26037
81	12WT.control	control	12WT	7953.38																		4401.55	0.553419	1.29739				2768.91	0.348143	1.24302
81	12WT.HBSS	HBSS	12WT	8462.33																		3185.84	0.376473	0.882571				2822.26	0.333508	1.19076
81	12KO.control	control	12KO	7631.5																		3421.84	0.448384	1.05115				2629.79	0.344597	1.23035
81	12KO.HBSS	HBSS	12KO	9802.33																		7755.62	0.791202	1.85482				5656.79	0.577086	2.06044
81	12WT.control	control	12WT	6631.38																		3092.84	0.466395	1.09338				2280.55	0.343903	1.22788
81	12WT.HBSS	HBSS	12WT	8437.03																		5203.79	0.61678	1.44592				3209.96	0.380461	1.3584
81	12KO.control	control	12KO	6624.91																		5576.69	0.841776	1.97338				2287.26	0.345251	1.23269
81	12KO.HBSS	HBSS	12KO	8332.74																		5564.62	0.667802	1.56554				5065.96	0.607959	2.17067
83	12WT.control	control	12WT	9199.28
83	12KO.control	control	12KO	10858.7
83	12WT.HBSS	HBSS	12WT	9307.4
83	12KO.HBSS	HBSS	12KO	11535.7
84	12WT.control	control	12WT	12748	3183.94		3715.45	1.16693	1																			8078.44	2.53725	1
84	12KO.control	control	12KO	14540	3902.3		3172.74	0.813043	0.696734																			13394.8	3.43254	1.35286
84	12WT.HBSS	HBSS	12WT	17509.5	4725.43		10072.3	2.13151	1.82659																			23096.7	4.88775	1.9264
84	12KO.HBSS	HBSS	12KO	15122.1	3462.53		7954.18	2.29722	1.96859																			15260.9	4.40745	1.7371
85	12WT.control	control	12WT	3608.4
85	12KO.control	control	12KO	2485.79
85	12WT.HBSS	HBSS	12WT	4028.98
85	12KO.HBSS	HBSS	12KO	3464.35
85	12WT.control	control	12WT		8905.4		12339.9	1.38567	1				9888.56	18794	1
85	12KO.control	control	12KO		8139.57		6757	0.830143	0.599092				8186.81	16326.4	0.868704
85	12WT.HBSS	HBSS	12WT		9947.23		15639.5	1.57224	1.13465				12339.2	22286.4	1.18583
85	12KO.HBSS	HBSS	12KO		8481.69		8767.15	1.03366	0.745962				8179.2	16660.9	0.886502
85	12WT.control	control	12WT		8374.95																							10539.3	1.25844	1
85	12KO.control	control	12KO		8500.12																							4742.64	0.557949	0.443367
85	12WT.HBSS	HBSS	12WT		8445.86																							11679.2	1.38283	1.09885
85	12KO.HBSS	HBSS	12KO		5060.43																							2777.28	0.548823	0.436115
85	12WT.control	control	12WT		9103.93		10599.3	1.16425	1				10991.3	20095.2	1
85	12KO.control	control	12KO		9471.23		6399.73	0.675703	0.580375				16874.2	26345.4	1.31103
85	12WT.HBSS	HBSS	12WT		11402.6		12547.7	1.10042	0.945173				10453	21855.7	1.08761
85	12KO.HBSS	HBSS	12KO		8753.93		1247.96	0.14256	0.122448				20665.2	29419.1	1.46399
85	12WT.control	control	12WT		9756.17																							7428.57	0.761422	1
85	12KO.control	control	12KO		7354.4																							2331.62	0.317037	0.416375
85	12WT.HBSS	HBSS	12WT		7263.52																							8038.05	1.10663	1.45338
85	12KO.HBSS	HBSS	12KO		4432.28																							2793.48	0.630258	0.827738
85	12WT.control	control	12WT	7850.54						10935.5	1.39296	1
85	12KO.control	control	12KO	6994.42						9464.94	1.35321	0.971469
85	12WT.HBSS	HBSS	12WT	7785.54						14317.5	1.83898	1.3202
85	12KO.HBSS	HBSS	12KO	5475.25						9092.49	1.66065	1.19218
85 timecourse	12WT.control	control	12WT	11032.5															6527.49	0.591661	1
85 timecourse	12KO.control	control	12KO	7595.54															4866.95	0.640765	1.08299
85 timecourse	12WT.HBSS	HBSS	12WT	12395.4															12017.6	0.969516	1.63864
85 timecourse	12KO.HBSS	HBSS	12KO	7978.95															4830.66	0.605425	1.02326
85 timecourse	12WT.HBSS	HBSS	12WT	13289.9															15539.9	1.1693	1.9763
85 timecourse	12KO.HBSS	HBSS	12KO	12418.4															8649.75	0.696528	1.17724
85 timecourse	12WT.HBSS	HBSS	12WT	14205.4															11649.6	0.820085	1.38607
85 timecourse	12KO.HBSS	HBSS	12KO	10732															2199.74	0.20497	0.346431
85 timecourse	12WT.HBSS	HBSS	12WT	12876.7															9291.22	0.721551	1.21954
85 timecourse	12KO.HBSS	HBSS	12KO	10494.7															3559.76	0.339197	0.573296
81	12WT.control	control	12WT	7870.91
81	12WT.HBSS	HBSS	12WT	8791.45
81	12KO.control	control	12KO	10078
81	12KO.HBSS	HBSS	12KO	8998.33
81	12WT.control	control	12WT		6993.5		6122.88	0.875511	1				36372.1	5.20084	1
81	12WT.HBSS	HBSS	12WT		7399.98		5699.18	0.770161	0.87967				40091.8	5.41782	1.04172
81	12KO.control	control	12KO		7472.52		9670.25	1.29411	1.47812				41149.8	5.50682	1.05883
81	12KO.HBSS	HBSS	12KO		7243.03		6933.71	0.957294	1.09341				38685.6	5.34108	1.02696
81	12WT.control	control	12WT		5749.79																							3845.13	0.668743	1
81	12WT.HBSS	HBSS	12WT		6128.79																							6323.2	1.03172	1.54278
81	12KO.control	control	12KO		7981.4																							10990.9	1.37706	2.05918
81	12KO.HBSS	HBSS	12KO		6258.67																							7232.15	1.15554	1.72793
81	12WT.control	control	12WT	8976.35															1903.43	0.212049	1
81	12WT.HBSS	HBSS	12WT	10284.8															6245.15	0.607221	2.86359
81	12KO.control	control	12KO	7864.1															2092.96	0.266141	1.25509
81	12KO.HBSS	HBSS	12KO	8295.69															4978.28	0.600104	2.83002
84	12WT.control	control	12WT		9371.23
84	12KO.control	control	12KO		7863.64
84	12WT.HBSS	HBSS	12WT		10506.8
84	12KO.HBSS	HBSS	12KO		8328.23
84	12WT.control	control	12WT		10098.6
84	12KO.control	control	12KO		10006.1
84	12WT.HBSS	HBSS	12WT		9884.23
84	12KO.HBSS	HBSS	12KO		8997.57
81	12WT.control	control	12WT		6846.69								6056.6	0.884603	1
81	12WT.HBSS	HBSS	12WT		7526.81								6658.38	0.884622	1.00002
81	12KO.control	control	12KO		7318.28								6476.77	0.885013	1.00046
81	12KO.HBSS	HBSS	12KO		7525.74								9619.74	1.27825	1.44499
87	12WT.control	control	12WT		21394.3
87	12KO.control	control	12KO		23217
87	12WT.HBSS	HBSS	12WT		22243.7
87	12KO.HBSS	HBSS	12KO		20955.3
87B	12WT.control	control	12WT		3794.74
87B	12KO.control	control	12KO		4328.86
87B	12WT.HBSS	HBSS	12WT		5832.23
87B	12KO.HBSS	HBSS	12KO		5990.93
87C	12WT.control	control	12WT		4355.81
87B	12KO.control	control	12KO		3928.52
87B	12WT.HBSS	HBSS	12WT		6847.95
87B	12KO.HBSS	HBSS	12KO		7932.78
88	12WT.control	control	12WT		13352.9
88	12KO.control	control	12KO		14599.6
88	12WT.HBSS	HBSS	12WT		14085.3
88	12KO.HBSS	HBSS	12KO		15352.5
88	12WT.control.NAC	control.NAC	12WT		14240.8
88	12KO.control.NAC	control.NAC	12KO		12287.9
88	12WT.control	control	12WT	6158	21311.7														10655.8	1.7304	1	2824.64	0.132539	1
88	12KO.control	control	12KO	4613.35	23091.1														9447.46	2.04785	1.18346	5271.12	0.228275	1.72232
88	12WT.HBSS	HBSS	12WT	9204.9	23713.8														20595	2.2374	1.29299	10886	0.459059	3.46356
88	12KO.HBSS	HBSS	12KO	9032.08	23495.5														12046.7	1.33376	0.770782	14125.3	0.60119	4.53593
89	12WT.control	control	12WT	4647.05															12245.9	2.6352	1
89	12KO.control	control	12KO	2870.98															8725.31	3.03914	1.15328
89	12WT.HBSS	HBSS	12WT	9688.44															20298	2.09508	0.795033
89	12KO.HBSS	HBSS	12KO	8861.08															17566.7	1.98246	0.752297
88B	12WT.control	control	12WT		7112.69
88B	12KO.control	control	12KO		7345.15
88B	12WT.HBSS	HBSS	12WT		8107.1
88B	12KO.HBSS	HBSS	12KO		8200.17
88B	12WT.control.NAC	control.NAC	12WT		9029.17
88B	12KO.control.NAC	control.NAC	12KO		9972.76
88B	12KO.HBSS.NAC	HBSS.NAC	12KO		8479.69
89	12WT.control	control	12WT	3471.2															1839.98	0.530072	1													11401.4	3.28456	1
89	12KO.control	control	12KO	2454.45															1030.84	0.419989	0.792325													10134.9	4.12919	1.25715
89	12WT.HBSS	HBSS	12WT	11679.1															10348.7	0.886082	1.67163													1306.8	0.111892	0.034066
89	12KO.HBSS	HBSS	12KO	5504.66															7443.95	1.3523	2.55116													1383.87	0.2514	0.0765397
89	12WT.control	control	12WT
89	12KO.control	control	12KO
89	12WT.HBSS	HBSS	12WT
89	12KO.HBSS	HBSS	12KO
90B	12WT.control	control	12WT	7399.76
90B	12KO.control	control	12KO	8552.76
90B	12WT.HBSS	HBSS	12WT	11283.2
90B	12KO.HBSS	HBSS	12KO	11643.2
90B	12WT.control	control	12WT		24227
90B	12KO.control	control	12KO		32270.9
90B	12WT.HBSS	HBSS	12WT		24271
90B	12KO.HBSS	HBSS	12KO		29654.7
90B	12WT.control	control	12WT		27236.8
90B	12KO.control	control	12KO		28117
90B	12WT.HBSS	HBSS	12WT		26309.2
90B	12KO.HBSS	HBSS	12KO		24855.7
90B	12WT.control	control	12WT	14428.3																																	25078.1			20105.1	0.801701	1
90B	12KO.control	control	12KO	14246.4																																	23258.3			19047.1	0.818936	1.0215
90B	12WT.HBSS	HBSS	12WT	17136.1																																	29656.2			12614.5	0.425359	0.530571
90B	12KO.HBSS	HBSS	12KO	16423.5																																	29525			11470.7	0.388507	0.484603
90B	12WT.control	control	12WT	12259												16498.6			1096.01	0.0664305	1										15875.7			9033	0.568982	1
90B	12KO.control	control	12KO	13484.8												17718.3			1199.43	0.067694	1.01902										15082.6			7336	0.486389	0.85484
90B	12WT.HBSS	HBSS	12WT	16000.6												19446.9			2179.98	0.112099	1.68747										20250.7			300.021	0.0148153	0.0260383
90B	12KO.HBSS	HBSS	12KO	16596.1												18604.7			3440.4	0.184921	2.78367										19263.4			281.092	0.0145921	0.0256459
91	12WT.control	control	12WT		22589.1					33398.7	1.47853	1																19360.7	0.857081	1
91	12WT.HBSS	HBSS	12WT		26879					32927	1.22501	0.828533																26073	0.970015	1.13177
91	12WT.control.baf	control.baf	12WT		25698.2					28013.8	1.09011	0.737291																14995	0.583505	0.680806
91	12WT.HBSS.baf	HBSS.baf	12WT		25568.8					29869.5	1.1682	0.790112																26928.5	1.05318	1.2288
91	12KO.control	control	12KO		22941.7					33835.4	1.47485	0.99751																53822.2	2.34605	2.73725
91	12KO.HBSS	HBSS	12KO		21134.3					34340.1	1.62485	1.09897																25036.3	1.18463	1.38217
91	12WT.control	control	12WT		8699.71																													12192.2	1.40145	1
91	12WT.HBSS	HBSS	12WT		7600.76																													5110.69	0.672392	0.479784
91	12WT.control.baf	control.baf	12WT		6596.69																													13326.7	2.02021	1.44152
91	12WT.HBSS.baf	HBSS.baf	12WT		6691.35																													6684.42	0.998964	0.712809
91	12KO.control	control	12KO		6767.81																													12473.2	1.84302	1.31508
91	12KO.HBSS	HBSS	12KO		2717.69																													4525.12	1.66506	1.1881
104	12WT.control	control	12WT	7947.1																														6378.38	0.802604	1
104	12KO.control	control	12KO	9331.64																														6969.91	0.746912	0.930611
104	12WT.HBSS	HBSS	12WT	10958																														4235.35	0.386508	0.481567
104	12KO.HBSS	HBSS	12KO	10864.8																														4243.18	0.390546	0.486598
104	12WT.control.NAC	control.NAC	12WT	8871.23																														10190.2	1.14868	1.4312
104	12KO.control.NAC	control.NAC	12KO	8449.23																														10676.2	1.26357	1.57434
104	WT.control	control	WT	8023.45																														5184.35	0.64615	1
104	WT.control.24h	control.24h	WT	7516.26																														6800.42	0.904761	1.40024
104	WT.HBSS.30min	HBSS.30min	WT	8705.74																														7933.83	0.911333	1.41041
104	WT.HBSS.1hr	HBSS.1hr	WT	8358.62																														9790.9	1.17135	1.81282
104	WT.HBSS.6hr	HBSS.6hr	WT	8625.62																														5672.05	0.657582	1.01769
104	WT.glnfree.30min	glnfree.30min	WT	7860.15																														10781	1.3716	2.12272
104	WT.glnfree.1hr	glnfree.1hr	WT	9478.03																														11050.9	1.16595	1.80445
104	WT.glnfree.6h	glnfree.6h	WT	8764.98																														7314.07	0.834465	1.29144
104	WT.20%aa.30min	20%aa.30min	WT	9083.52																														8565	0.942917	1.45929
104	WT.20%aa.1hr	20%aa.1hr	WT	9942.98																														7080.05	0.712065	1.10201
104	WT.20%aa.6hr	20%aa.6hr	WT	9731.3																														4951.1	0.508782	0.787405
	12WT.control	control	12WT		9741.88																													4945.98	0.507703	1
	12KO.control	control	12KO		9512.76																													7671.47	0.80644	1.58841
	12WT.HBSS	HBSS	12WT		8690.47																													2124.33	0.244443	0.481469
	12KO.HBSS	HBSS	12KO		7848.86																													2053.06	0.261575	0.515212
	12WT.control	control	12WT	7452.45																																				7672.52	1.02953	1
	12KO.control	control	12KO	8865.93																																				9837.42	1.10958	1.07775
	12WT.HBSS	HBSS	12WT	10094.3																																				1342.43	0.132989	0.129174
	12KO.HBSS	HBSS	12KO	9369.3																																				519.163	0.0554111	0.0538217
	12WT.control	control	12WT	7794.23
	12KO.control	control	12KO	9070.47
	12WT.HBSS	HBSS	12WT	9729.59
	12KO.HBSS	HBSS	12KO	8481.54
dT	12WT.control	control	12WT		6134.3
dT	12KO.control	control	12KO		7176.42
dT	12WT.HBSS	HBSS	12WT		7231.35
dT	12KO.HBSS	HBSS	12KO		7111.18
dT	12WT.control.baf	control.baf	12WT		7497.47
dT	12KO.control.baf	control.baf	12KO		6826.3
dT	12WT.control	control	12WT		7220.98																													4885.33	0.676546	1
dT	12KO.control	control	12KO		7618.4																													6299.93	0.826937	1.22229
dT	12WT.HBSS	HBSS	12WT		8317.12																													2511.36	0.30195	0.446311
dT	12KO.HBSS	HBSS	12KO		8795																													2503.28	0.284626	0.420704
dT	12WT.control.baf	control.baf	12WT		8973.83																													5987.4	0.667206	0.986195
dT	12KO.control.baf	control.baf	12KO		8366.47																													3967.79	0.474249	0.700986
105.3h	5WT.control	control	5WT		7982.33
105.3h	5KO.control	control	5KO		8992.69
105.3h	5WT.HBSS	HBSS	5WT		9019.64
105.3h	5KO.HBSS	HBSS	5KO		9073.64
105.7h	5WT.control	control	5WT		8600.52
105.7h	5KO.control	control	5KO		8099.35
105.7h	5WT.HBSS	HBSS	5WT		8617.05
105.7h	5KO.HBSS	HBSS	5KO		8386.35
81	12WT.control	control	12WT	6351.1																																				4524.74	0.712434	1
81	12WT.HBSS	HBSS	12WT	8462.76																																				891.385	0.10533	0.147846
81	12KO.control	control	12KO	8826.93																																				5487.03	0.621624	0.872536
81	12KO.HBSS	HBSS	12KO	9665.23																																				827.971	0.0856649	0.120243
83	12WT.control	control	12WT		1509.94																													3908.1	2.58825	1
83	12KO.control	control	12KO		3053.5																													4837.67	1.5843	0.612114
83	12WT.HBSS	HBSS	12WT		2638.62																													599.92	0.227361	0.0878437
83	12KO.HBSS	HBSS	12KO		1375.48																													830.213	0.603582	0.233201
83	12WT.control	control	12WT	7741.05																																				6511.74	0.841196	1
83	12KO.control	control	12KO	8299.17																																				6620.57	0.797738	0.948339
83	12WT.HBSS	HBSS	12WT	9885.95																																				677.385	0.0685199	0.0814554
83	12KO.HBSS	HBSS	12KO	8631.71																																				755.627	0.0875408	0.104067
87	12WT.control	control	12WT	7442.91															5074.23	0.681754	1				7457.23	1.00192	1
87	12KO.control	control	12KO	7928.79															7460.79	0.940975	1.38023				7315.48	0.922647	0.920875
87	12WT.HBSS	HBSS	12WT	9128.62															10465.1	1.14641	1.68156				5559.16	0.608982	0.607812
87	12KO.HBSS	HBSS	12KO	8263.25															15860.3	1.91938	2.81536				8152.94	0.98665	0.984755
88	12WT.control	control	12WT	8126.98																					5353.41	0.65872	1							4369.6	0.537665	1				7630.64	0.938927	1
88	12KO.control	control	12KO	8398.52																					2992.68	0.356334	0.540949							1481.82	0.176438	0.328156				6850.15	0.815638	0.868692
88	12WT.HBSS	HBSS	12WT	12006.6																					3638.58	0.303048	0.460056							224.607	0.0187069	0.0347929				432.92	0.0360568	0.0384022
88	12KO.HBSS	HBSS	12KO	13755.7																					1856.09	0.134932	0.20484							388.849	0.0282681	0.0525757				957.234	0.069588	0.0741144
88	12WT.control.NAC	control.NAC	12WT	9920																					3052.34	0.307695	0.46711							3742.3	0.377248	0.701641				7506.23	0.756676	0.805894
88	12KO.control.NAC	control.NAC	12KO	8005.1																					3555.8	0.444191	0.674325							5342.01	0.667326	1.24115				7888.18	0.985393	1.04949
98	WT.control	control	WT		5542.55
98	WT.-glucose	glucosefree	WT		7057.26
98	WT.-gln	glutaminefree	WT		6628.91
98	WT.20%aa	20%aa	WT		7018.79
98	WT.0%aa	0%aa	WT		6516.62
98	WT.HBSS	HBSS	WT		4939.79
98	WT.control.HeLa	control.HeLa	WT		3158.18
98	WT.glufree.HeLa	glufree	WT		3301.36
98	WT.glnfree.HeLa	glnfree	WT		3762.3
98	WT.20%aa.HeLa	20%aa.HeLa	WT		4128.89
98	WT.0%aa.HeLa	0%aa.HeLa	WT		3205.48
98	WT.HBSS.HeLa	HBSS.HeLa	WT		4019.06
	12WT.control	control	12WT	3059.01						8913.98	2.91401	1													6880.6	2.24929	1	4128.06	1.34948	1
	12KO.control	control	12KO	5187.96						4523.03	0.871832	0.299187													5880	1.13339	0.50389	5521.94	1.06438	0.788733
	12WT.HBSS	HBSS	12WT	6408.91						2765.13	0.431451	0.148061													4389.6	0.684921	0.304506	9637.35	1.50374	1.11432
	12KO.HBSS	HBSS	12KO	4992.96						7721.03	1.54638	0.530672													3138.65	0.628614	0.279473	10282.6	2.05943	1.5261
106	scr.control.293T	control.293T	scr		6730.96																							1288.23	0.191389	1				6581.2	0.977751	1
106	12KO.control.293T	control.293T	12KO		6803.08																							2703.72	0.397426	2.07653				7913.28	1.16319	1.18966
106	7KO.control.293T	control.293T	7KO		7548.08																							4291.78	0.568592	2.97087				8074.1	1.06969	1.09403
106	14KO.control.293T	control.293T	14KO		7965.2																							6365.61	0.799177	4.17566				8175.98	1.02646	1.04982
106	scr.HBSS.293T	HBSS.293T	scr		7943.5																							16733.1	2.10651	11.0064				3995.26	0.502959	0.514404
106	12KO.HBSS.293T	HBSS.293T	12KO		7258.5																							14524.7	2.00106	10.4554				7385.5	1.0175	1.04065
106	7KO.HBSS.293T	HBSS.293T	7KO		7827.2																							12134.9	1.55034	8.10047				6866.62	0.877276	0.897239
106	14KO.HBSS.293T	HBSS.293T	14KO		6776.38																							9188.78	1.356	7.08505				7089.62	1.04623	1.07003
108A	12WT.control	control	12WT	7235.77																														9541.27	1.31862	1
108A	12KO.control	control	12KO	5574.94																														8409.32	1.50841	1.14393
108A	12WT.HBSS	HBSS	12WT	7634.06																														1720.01	0.225308	0.170866
108A	12KO.HBSS	HBSS	12KO	8484.77																														1013.41	0.119438	0.0905779
108B	12KO.control	control	12KO	4471.31
108B	12WT.HBSS	HBSS	12WT	6736.55
108B	12KO.HBSS	HBSS	12KO	6722.08
109	12WT.control	control	12WT		6846.62
109	12KO.control	control	12KO		6397.08
109	12WT.HBSS	HBSS	12WT		7426.62
109	12KO.HBSS	HBSS	12KO		7223.15
109	12WT.control	control	12WT		7399.33
109	12KO.control	control	12KO		7075.2
109	12WT.control	control	12WT		6321.2																	334.335	0.052891	1
109	12KO.control	control	12KO		6094.45																	593.213	0.0973366	1.84032
109	12WT.HBSS	HBSS	12WT		6352.45																	250.092	0.0393694	0.744349
109	12KO.HBSS	HBSS	12KO		6261.03																	2484.11	0.396758	7.50142
109	12WT.control	control	12WT		5971.67																	625.971	0.104823	1.98188
109	12KO.control	control	12KO		6257.33																	2970.84	0.474778	8.97653
88	12WT.control	control	12WT	2035.7																		288.263	0.141604	1
88	12KO.control	control	12KO	1048.23																		439.92	0.419677	2.96374
88	12KO.HBSS	HBSS	12KO	1964.53																		1451.23	0.738719	5.2168
88	12WT.HBSS	HBSS	12WT	4100.31																		2065.36	0.503708	3.55716
88	12WT.control.NAC	control.NAC	12WT	3581.48																		1376.06	0.384216	2.71332
88	12KO.control.NAC	control.NAC	12KO	3508.94																		3770.89	1.07465	7.58914
88B	12WT.control	control	12WT	3578.18																		1821.36	0.509017	1
88B	12KO.control	control	12KO	3363.18																		2181.77	0.648722	1.27446
88B	12WT.HBSS	HBSS	12WT	4663.43																		849.163	0.18209	0.357729
88B	12KO.HBSS	HBSS	12KO	5120.26																		1466.36	0.286383	0.562621
88B	12WT.control.NAC	control.NAC	12WT	4562.72																		1343.11	0.294367	0.578305
88B	12KO.control.NAC	control.NAC	12KO	3688.43																		3363.18	0.911821	1.79134
88B	12WT.HBSS.NAC	HBSS.NAC	12WT	1103.65																		3825.18	3.46595	6.8091
88B	12KO.HBSS.NAC	HBSS.NAC	12KO	5634.38																		984.991	0.174818	0.343443
105.3h	5WT.control	control	5WT	3303.36
105.3h	5KO.control	control	5KO	3341.06
105.3h	5WT.HBSS	HBSS	5WT	6124.72
105.3h	5KO.HBSS	HBSS	5KO	5645.01
105.7h	5WT.control	control	5WT	2553.36
105.7h	5KO.control	control	5KO	1998.06
105.7h	5WT.HBSS	HBSS	5WT	3959.65
105.7h	5KO.HBSS	HBSS	5KO	4249.6
114	12WT.control	control	12WT		16190																	2664.43	0.164573	1	1245.41	0.0769246	1
114	12KO.control	control	12KO		18023.6																	3546.26	0.196756	1.19556	360.92	0.0200249	0.260318
114	12WT.HBSS	HBSS	12WT		18427.8																	2663.13	0.144517	0.878134	720.456	0.0390961	0.508239
114	12KO.HBSS	HBSS	12KO		16829.4																	4334.08	0.25753	1.56484	279.385	0.016601	0.215809
114	12WT.control.BMN	control.BMN	12WT		15616.7																	4462.84	0.285773	1.73646	1024.99	0.0656342	0.853228
114	12KO.control.BMN	control.BMN	12KO		15900.6																	7354.2	0.462511	2.81038	431.698	0.0271498	0.35294
114	12WT.control	control	12WT		13591.8																	6936.91	0.510374	1	498.556	0.0366806	1
114	12KO.control	control	12KO		14510.4																	6247.03	0.430522	0.843543	100.021	0.00689307	0.187922
114	12WT.HBSS	HBSS	12WT		17655.6																	5454.91	0.308963	0.605366	268.556	0.0152108	0.414684
114	12KO.HBSS	HBSS	12KO		24436.5																	9400.28	0.384682	0.753726	176.971	0.00724208	0.197436
114	12WT.control	control	12WT		14096.5																	845.991	0.0600142	1	718.527	0.0509719	1
114	12KO.control	control	12KO		15914.1																	1681.94	0.105689	1.76107	216.749	0.01362	0.267205
114	12WT.HBSS	HBSS	12WT		17549.4																	1071.11	0.0610341	1.01699	471.749	0.0268812	0.527372
114	12KO.HBSS	HBSS	12KO		17843.9																	1938.65	0.108645	1.81032	213.335	0.0119556	0.234553
131	12WT.pGFP	pGFP	12WT		16977.7																	1440.99	0.0848754
131	12KO.pGFP	pGFP	12KO		15266.4																	4163.94	0.272753	3.21357
131	12WT.BRCA2	BRCA2	12WT		15668.9																	3970.94	0.253428	2.98589
131	12KO.BRCA2	BRCA2	12KO		8723																	1350.58	0.154829	1.8242
132	12WT.control	control	12WT		12962.6																	2080.28	0.160483	1
132	12KO.control	control	12KO		13083.4																	4181.65	0.319615	1.99158
132	12WT.pGFP	pGFP	12WT		11275.1																	3030.23	0.268754	1.67466
132	12KO.pGFP	pGFP	12KO		9679.98																	5416.89	0.559597	3.48695
132	12WT.control.NAC	control.NAC	12WT		8809.74																	2383.36	0.270536	1.68576
132	12KO.control.NAC	control.NAC	12KO		8380.79																	4818.6	0.574957	3.58267
132	12WT.BRCA2	BRCA2	12WT		8170.84																	2758.06	0.337549	2.10333
132	12KO.BRCA2	BRCA2	12KO		7548.96																	3147.48	0.416942	2.59804
131	12WT.pGFP	pGFP	12WT		6099.43																	469.213	0.0769274	1
131	12KO.pGFP	pGFP	12KO		4552.84																	2190.65	0.481161	6.25474
131	12WT.BRCA2	BRCA2	12WT		5729.13																	1570.36	0.2741	3.5631
131	12KO.BRCA2	BRCA2	12KO		2070.53																	439.335	0.212185	2.75825
	scr.control.293T	control.293T	scr			42664.8																			2747.15	0.0643891	1
	7KO.control.293T	control.293T	7KO			89529																			1104.6	0.0123379	0.191614
	14KO.control.293T	control.293T	14KO			76225.8																			2931.79	0.0384619	0.597335
	scr.HBSS.293T	HBSS.293T	scr			52313.3																			2182.84	0.0417263	0.648034
	7KO.HBSS.293T	HBSS.293T	7KO			97689.2																			4711.63	0.0482308	0.749053
	14KO.HBSS.293T	HBSS.293T	14KO			63127.2																			3410.66	0.0540284	0.839092
134	12WT.control	control	12WT																						7564.02		1
134	12KO.control	control	12KO																						5790.89		0.765585
134	12WT.control.baf	control.baf	12WT																						3596.69		0.4755
128B	scr.control.293T	control.293T	scr			60953.5																			7537.41		1
128B	7KO.control.293T	control.293T	7KO			27566.5																			7492.73		0.994072
128B	12KO.control.293T	control.293T	12KO			16855.1																			4398.73		0.583587
128B	14KO.control.293T	control.293T	14KO			25554.2																			6420.55		0.851825
128B	scr.control.293T	control.293T	scr			31307.8																			8095.39		1.07403
128B	7KO.control.293T	control.293T	7KO			42808.2																			4176.56		0.554111
128B	12KO.control.293T	control.293T	12KO			22018.6																			2553.03		0.338715
128B	14KO.control.293T	control.293T	14KO			23264.9																			2118.34		0.281043
128B	scr.HBSS.293T	HBSS.293T	scr			49769.5																			3257.4		0.432164
128B	7KO.HBSS.293T	HBSS.293T	7KO			51842.9																			2409.68		0.319696
133	12WT.control	control	12WT		6564.13																	974.284	0.148425	1
133	12KO.control	control	12KO		6589.67																	4486.72	0.680872	4.5873
133	12WT.pGFP	pGFP	12WT		6612.55																	3400.18	0.514202	3.46438
133	12KO.pGFP	pGFP	12KO		6062.26																	3386.77	0.558665	3.76395
133	12WT.control.NAC	control.NAC	12WT		6820.26																	1830.28	0.26836	1.80805
133	12KO.control.NAC	control.NAC	12KO		5948.01																	4784.18	0.804333	5.41911
133	12WT.BRCA2	BRCA2	12WT		6502.67																	1169.7	0.17988	1.21192
133	12KO.BRCA2	BRCA2	12KO		5109.6																	2307.23	0.451549	3.04226
105.3h	5WT.control	control	5WT			12243.8																			1276.11	0.104225	1
105.3h	5KO.control	control	5KO			20589																			1955.36	0.094971	0.911208
105.3h	5WT.HBSS	HBSS	5WT			37279.3																			1768.28	0.0474332	0.455102
105.3h	5KO.HBSS	HBSS	5KO			8686.57																			1037.58	0.119446	1.14604
105.7h	5WT.control	control	5WT			4402.07																			1572.65	0.357252	1
105.7h	5KO.control	control	5KO			6909.74																			780.477	0.112953	0.316172
106	scr.control.293T	control.293T	scr			24831																			14347.3	0.577798	1
106	7KO.control.293T	control.293T	7KO			18015.6																			10906.6	0.605397	1.04777
106	12KO.control.293T	control.293T	12KO			18995.2																			8289.69	0.43641	0.755299
106	14KO.control.293T	control.293T	14KO			27144.7																			8314.57	0.306306	0.530127
106	scr.HBSS.293T	HBSS.293T	scr			28433.6																			13776.3	0.484508	0.838542
106	7KO.HBSS.293T	HBSS.293T	7KO			21352.7																			3897.74	0.182541	0.315925
106	12KO.HBSS.293T	HBSS.293T	12KO			17503.7																			12785.2	0.730427	1.26416
106	14KO.HBSS.293T	HBSS.293T	14KO			5910.37																			2583.79	0.437162	0.756601
106	7KO.HBSS.293T	HBSS.293T	7KO			14242.8																			16029.1	1.12542	1.94777
106	12KO.HBSS.293T	HBSS.293T	12KO			19215.4																			20144	1.04833	1.81435
106	14KO.HBSS.293T	HBSS.293T	14KO			9358.68																			13535.6	1.44632	2.50316
116	5WT.control	control	5WT		5178.43	80403.8																			4244.91	0.0527949	1
116	5KO.control	control	5KO		6050.13	75559.3																			3654.42	0.0483649	0.91609
116	5WT.HBSS	HBSS	5WT		3535.77	62875.9																			550.163	0.00874999	0.165735
116	5KO.HBSS	HBSS	5KO		4419.72	15486.3																			1796.22	0.115988	2.19695
116	5WT.control	control	5WT		4647.01	41449.2																			2051.83	0.0495023	0.937633
116	5KO.control	control	5KO		5598.55	37937.6																			1029.13	0.027127	0.513819
116	5WT.HBSS	HBSS	5WT		5561.55	60304																			402.627	0.00667663	0.126463
116	5KO.HBSS	HBSS	5KO		6053.79	55001.9																			1642.4	0.0298607	0.565599
120	5WT.control	control	5WT			54310.4																			613.991	0.0113052	1
120	5KO.control	control	5KO			24014.6																			482.577	0.0200952	1.77751
120	5WT.HBSS	HBSS	5WT			31728.4																			184.021	0.00579988	0.513027
120	5KO.HBSS	HBSS	5KO			31450.2																			857.234	0.0272569	2.411
105.7h	5WT.control	control	5WT			55969																			2255.03	0.0402908	1
105.7h	5KO.control	control	5KO			40559.3																			771.113	0.019012	0.47187
121	12WT.control	control	12WT		6665.15																																						1662.66	0.249456	1
121	12KO.control	control	12KO		10111																																						2235.65	0.221111	0.886374
121	12WT.HBSS	HBSS	12WT		8814.28																																						3243.26	0.367955	1.47503
121	12KO.HBSS	HBSS	12KO		8734.45																																						2719.72	0.311378	1.24823
121	12WT.control.Rucap	control.Rucap	12WT		7771.23																																						1069.31	0.137598	0.551593
121	12KO.control.Rucap	control.Rucap	12KO		8073.52																																						1419.72	0.175849	0.704931
121	12WT.HBSS.Rucap	HBSS.Rucap	12WT		10549.8																																						1490.62	0.141294	0.566409
121	12KO.HBSS.Rucap	HBSS.Rucap	12KO		9677.05																																						3734.12	0.385874	1.54687
121	12WT.control.Olap	control.Olap	12WT		9243.35																																						811.062	0.0877455	0.351748
121	12KO.control.Olap	control.Olap	12KO		11515.2																																						2093.91	0.181838	0.72894
121	12WT.HBSS.Olap	HBSS.Olap	12WT		9283.1																																						551.406	0.0593989	0.238114
121	12KO.HBSS.Olap	HBSS.Olap	12KO		4974.67																																						2590.91	0.520821	2.08783
121	12WT.control	control	12WT		4479.72																																						4695.02	1.04806	4.2014
121	12KO.control	control	12KO		6349.84																																						2570.47	0.404808	1.62277
121	12WT.HBSS	HBSS	12WT		5410.84																																						5486.23	1.01393	4.06458
121	12KO.HBSS	HBSS	12KO		5258.31																																						4213.76	0.801353	3.21241
121	12WT.control.BMN	control.BMN	12WT		7307.79																																						600.991	0.0822398	0.329677
121	12KO.control.BMN	control.BMN	12KO		7243.2																																						2614.18	0.360915	1.44681
121	12WT.HBSS.BMN	HBSS.BMN	12WT		5844.08																																						786.234	0.134535	0.539315
121	12KO.HBSS.BMN	HBSS.BMN	12KO		8908.28																																						2230.46	0.25038	1.00371
105.3h	5WT.control	control	5WT		5758.43																	2201.43	0.382296	1
105.3h	5KO.control	control	5KO		6656.84																	1290.01	0.193787	0.506903
105.3h	5WT.HBSS	HBSS	5WT		6811.43																	3778.54	0.554735	1.45106
105.3h	5KO.HBSS	HBSS	5KO		6986.13																	4606.47	0.659373	1.72477
105.7h	5WT.control	control	5WT		6386.13																	591.012	0.0925461	0.242079
105.7h	5KO.control	control	5KO		6568.26																	89.435	0.0136162	0.035617
105.7h	5WT.HBSS	HBSS	5WT		7029.13																	1913.36	0.272204	0.712022
105.7h	5KO.HBSS	HBSS	5KO		6966.91																	1645.2	0.236146	0.617703
136	12WT.control	control	12WT		2638.89																	4396.43	1.66601	1
136	12KO.control	control	12KO		4568.6																	7386.49	1.6168	0.970458
120	5WT.control	control	5WT		4117.48																	455.678	0.110669	1
120	5KO.control	control	5KO		6126.72																	1205.67	0.196789	1.77817
120	5WT.HBSS	HBSS	5WT		5710.13																	1749.72	0.306423	2.76882
120	5KO.HBSS	HBSS	5KO		7665.96																	4277.62	0.558002	5.04207
120	5WT.control.Baf	control.Baf	5WT		6902.55																	3386.55	0.490623	4.43324
116	5WT.control	control	5WT		6938.96																	2614.86	0.376837	1
116	5KO.control	control	5KO		6947.84																	3646.22	0.5248	1.39264
116	5WT.HBSS	HBSS	5WT		1283.53																	2394.18	1.86531	4.9499
116	5KO.HBSS	HBSS	5KO		4472.13																	5665.35	1.26681	3.36169
116	5WT.control	control	5WT		4649.67																	528.87	0.113744	0.301837
116	5KO.control	control	5KO		4954.91																	1656.06	0.334226	0.886924
137	12WT.control	control	12WT		4247.35																																						847.213	0.199468	1
137	12KO.control	control	12KO		3955.82																																						1221.28	0.308731	1.54777
137	12WT.control	control	12WT		6465.11																																						1814.65	0.280683	1.40716
137	12KO.control	control	12KO		6248.7																																						2112.84	0.338125	1.69513
137	12WT.control	control	12WT		6425.43																																						78.485	0.0122148	0.0612365
137	12KO.control	control	12KO		5882.89																																						122.092	0.0207537	0.104045
137	12WT.control.Rucap	control.Rucap	12WT		5174.48																																						332.87	0.0643292	0.322503
137	12KO.control.Rucap	control.Rucap	12KO		4387.94																																						878.79	0.200274	1.00404
137	12WT.control.Olap	control.Olap	12WT		4815.48																																						1088.75	0.226094	1.13348
137	12KO.control.Olap	control.Olap	12KO		4677.6																																						362.698	0.0775394	0.38873
125	12WT.control	control	12WT		5294.01																																						197.849	0.0373722	1
125	12KO.control	control	12KO		6539.48																																						202.678	0.030993	0.829306
125	12WT.HBSS	HBSS	12WT		7910.72																																						1127.36	0.14251	3.81325
125	12KO.HBSS	HBSS	12KO		10640.6																																						1847.46	0.173623	4.64578
125	12WT.control.Rucap	control.Rucap	12WT		6645.48																																						141.849	0.0213452	0.571151
125	12KO.control.Rucap	control.Rucap	12KO		6604.6																																						196.799	0.0297973	0.797311
125	12WT.HBSS.Rucap	HBSS.Rucap	12WT		8230.55																																						952.506	0.115728	3.09664
125	12KO.HBSS.Rucap	HBSS.Rucap	12KO		8349.48																																						2538.87	0.304075	8.1364
125	12WT.control.Olap	control.Olap	12WT		7579.31																																						76.899	0.0101459	0.271483
125	12KO.control.Olap	control.Olap	12KO		6849.6																																						76.314	0.0111414	0.298119
125	12WT.HBSS.Olap	HBSS.Olap	12WT		7839.89																																						747.042	0.0952873	2.54968
125	12KO.HBSS.Olap	HBSS.Olap	12KO		9132.01																																						2317.8	0.25381	6.79142
125	12WT.control	control	12WT		5054.89																																						241.092	0.0476948	1.27621
125	12KO.control	control	12KO		5975.26																																						301.506	0.0504591	1.35018
125	12WT.HBSS	HBSS	12WT		6111.96																																						732.213	0.1198	3.20559
125	12KO.HBSS	HBSS	12KO		3723.01																																						1794.46	0.48199	12.897
125	12WT.control.BMN	control.BMN	12WT		4844.18																																						229.92	0.0474631	1.27001
125	12KO.control.BMN	control.BMN	12KO		5518.38																																						992.406	0.179837	4.81204
125	12WT.HBSS.BMN	HBSS.BMN	12WT		4478.01																																						844.577	0.188605	5.04667
125	12KO.HBSS.BMN	HBSS.BMN	12KO		5812.77																																						2896.41	0.498283	13.333
135	12WT.control	control	12WT		10540.5																	1014.99	0.0962947	1																			1404.23	0.133223	1
135	12KO.control	control	12KO		10170.8																	1762.89	0.173329	1.79999																			952.284	0.0936296	0.702803
135	12WT.control	control	12WT		10018.2																	1824.03	0.182072	1.89078																			2901.05	0.289578	2.17363
135	12KO.control	control	12KO		10466.8																	2467.37	0.235734	2.44804																			1471.08	0.140547	1.05498
128A	scr.control.293T	control.293T	scr		3557.77																	327.263	0.0919854	1
128A	7KO.control.293T	control.293T	7KO		2710.23																	2288.92	0.844547	9.18131
128A	12KO.control.293T	control.293T	12KO		2849.53																	1159.09	0.406766	4.42207
128A	14KO.control.293T	control.293T	14KO		3249.94																	3158.41	0.971835	10.5651
128A	scr.control.293T	control.293T	scr		4820.31																	1690.51	0.350705	3.81262
128A	7KO.control.293T	control.293T	7KO		4962.6																	4240.41	0.854473	9.28922
128A	12KO.control.293T	control.293T	12KO		3696.77																	2929.75	0.792516	8.61567
128A	14KO.control.293T	control.293T	14KO		3770.65																	3096.28	0.821154	8.927
128B	scr.control.293T	control.293T	scr		2748.28																	1853.8	0.67453	1
128B	7KO.control.293T	control.293T	7KO		2051.87																	2707.21	1.31939	1.95601
128B	12KO.control.293T	control.293T	12KO		3120.65																	2666.34	0.854417	1.26669
128B	14KO.control.293T	control.293T	14KO		2420.7																	806.263	0.33307	0.493782
128B	scr.control.293T	control.293T	scr		3227.82																	3945.99	1.22249	1.81237
128B	7KO.control.293T	control.293T	7KO		3498.65																	4484.6	1.28181	1.9003
128B	12KO.control.293T	control.293T	12KO		3909.06																	5288.6	1.35291	2.0057
128B	14KO.control.293T	control.293T	14KO		3117.06																	2911.34	0.934	1.38467
125	12WT.control	control	12WT		7843.4																	1883.94	0.240195	1
125	12KO.control	control	12KO		9021.52																	3548.6	0.393348	1.63762
125	12WT.HBSS	HBSS	12WT		9130.93																	3918.13	0.429106	1.78649
125	12KO.HBSS	HBSS	12KO		6215.28																	3955.08	0.636349	2.64931
125	12WT.control	control	12WT		7517.28																	3464.89	0.460924	1.91896
125	12KO.control	control	12KO		8138.4																	4662.13	0.572857	2.38497
125	12WT.HBSS	HBSS	12WT		8203.81																	2345.65	0.285922	1.19038
125	12KO.HBSS	HBSS	12KO		8056.35																	4910.84	0.609562	2.53778
125	12WT.control.BMN	control.BMN	12WT		5987.23																	1458.23	0.243558	1.014
125	12KO.control.BMN	control.BMN	12KO		10374.2																	2444.89	0.235671	0.981167
125	12WT.HBSS.BMN	HBSS.BMN	12WT		8193.17																	2406.89	0.293768	1.22304
125	12KO.HBSS.BMN	HBSS.BMN	12KO		6012.69																	2714.13	0.451401	1.87931
125	12WT.control	control	12WT		5365.91																	4036.55	0.752258	1
125	12KO.control	control	12KO		5273.03																	5445.5	1.03271	1.37281
125	12WT.HBSS	HBSS	12WT		4759.08																	3840.55	0.806993	1.07276
125	12KO.HBSS	HBSS	12KO		4557.08																	6291.98	1.3807	1.83541
125	12WT.control.Olap	control.Olap	12WT		6906.91																	3356.3	0.485934	0.645968
125	12KO.control.Olap	control.Olap	12KO		7817.1																	5080.67	0.649943	0.863989
125	12WT.HBSS.Olap	HBSS.Olap	12WT		9211.28																	4665.79	0.50653	0.673347
125	12KO.HBSS.Olap	HBSS.Olap	12KO		9429.23																	6145.08	0.651706	0.866334
125	12WT.control.Rucap	control.Rucap	12WT		9932.93																	5436.33	0.547303	0.727548
125	12KO.control.Rucap	control.Rucap	12KO		7985.1																	5397.91	0.675998	0.898625
125	12WT.HBSS.Rucap	HBSS.Rucap	12WT		7708.69																	5568.33	0.722344	0.960235
125	12KO.HBSS.Rucap	HBSS.Rucap	12KO		7225.86																	6013.86	0.832269	1.10636
125	12WT.control	control	12WT		6174.91																	2838.94	0.459754	1
125	12KO.control	control	12KO		6777.03																	3998.77	0.590047	1.2834
125	12WT.HBSS	HBSS	12WT		7239.15																	3728.94	0.515107	1.1204
125	12KO.HBSS	HBSS	12KO		6218.62																	4287.48	0.689458	1.49962
119	12WT.control	control	12WT																			931.991		1
119	12KO.control	control	12KO																			1192.99		1.28005
119	12WT.HBSS	HBSS	12WT																			1943.23		2.08504
119	12KO.HBSS	HBSS	12KO																			5389.96		5.78328
119	12WT.control.BMN	control.BMN	12WT																			1765.23		1.89405
119	12KO.control.BMN	control.BMN	12KO																			2597.77		2.78733
119	12WT.HBSS.BMN	HBSS.BMN	12WT																			3352.48		3.59711
119	12KO.HBSS.BMN	HBSS.BMN	12KO																			6436.96		6.90668
119	12WT.control	control	12WT																			1348.7		1
119	12KO.control	control	12KO																			1549.7		1.14903
119	12WT.HBSS	HBSS	12WT																			2122.53		1.57376
119	12KO.HBSS	HBSS	12KO																			6068.43		4.49947
119	12WT.control.Olap	control.Olap	12WT																			1287.7		0.954771
119	12KO.control.Olap	control.Olap	12KO																			2627.65		1.94828
119	12WT.HBSS.Olap	HBSS.Olap	12WT																			3707.89		2.74924
119	12KO.HBSS.Olap	HBSS.Olap	12KO																			7363.26		5.45953
119	12WT.control.Rucap	control.Rucap	12WT																			2012.82		1.49242
119	12KO.control.Rucap	control.Rucap	12KO																			2979.36		2.20906
119	12WT.HBSS.Rucap	HBSS.Rucap	12WT																			1603.7		1.18907
119	12KO.HBSS.Rucap	HBSS.Rucap	12KO																			6395.55		4.74202
121	12WT.control	control	12WT		7271.84																	4143.31	0.569774	1
121	12KO.control	control	12KO		7721.96																	9663.4	1.25142	2.19634
121	12WT.HBSS	HBSS	12WT		9361.38																	7937.64	0.847914	1.48816
121	12KO.HBSS	HBSS	12KO		8232.96																	9991.81	1.21364	2.13003
121	12WT.control.BMN	control.BMN	12WT		8372.38																	6802.5	0.812493	1.42599
121	12KO.control.BMN	control.BMN	12KO		9422.08																	6870.72	0.729214	1.27983
121	12WT.HBSS.BMN	HBSS.BMN	12WT		9224.62																	1251.23	0.135641	0.238061
121	12KO.HBSS.BMN	HBSS.BMN	12KO		10498.9																	3684.48	0.350939	0.615927
121	12WT.control	control	12WT		10456.2																	312.678	0.0299035	1
121	12KO.control	control	12KO		10911.9																	897.335	0.0822343	2.74999
121	12WT.HBSS	HBSS	12WT		11378.1																	571.627	0.0502394	1.68005
121	12KO.HBSS	HBSS	12KO		10861.1																	2331.11	0.21463	7.17743
121	12WT.control.Olap	control.Olap	12WT		12580.4																	275.021	0.021861	0.731052
121	12KO.control.Olap	control.Olap	12KO		13897.6																	642.385	0.0462228	1.54573
121	12WT.HBSS.Olap	HBSS.Olap	12WT		13641.7																	337.899	0.0247695	0.828315
121	12KO.HBSS.Olap	HBSS.Olap	12KO		13012.6																	1930.34	0.148344	4.96074
121	12WT.control.Rucap	control.Rucap	12WT		12591.2																	805.627	0.0639835	2.13966
121	12KO.control.Rucap	control.Rucap	12KO		12920.3																	1690.87	0.130869	4.37638
121	12WT.HBSS.Rucap	HBSS.Rucap	12WT		13210.7																	440.506	0.0333446	1.11507
121	12KO.HBSS.Rucap	HBSS.Rucap	12KO		12739.8																	3454.7	0.271174	9.06831
114	12WT.control	control	12WT		5056.84																							3537.77	0.699601	1																3072.06	0.607506	1
114	12KO.control	control	12KO		5843.79																							4177.18	0.714807	1.02174																2697.65	0.461626	0.759871
114	12WT.HBSS	HBSS	12WT		7351.64																							5815.01	0.790982	1.13062																3933.06	0.534991	0.880635
114	12KO.HBSS	HBSS	12KO		4016.67																							7441.26	1.85259	2.64807																3314.06	0.825077	1.35814
109A	12WT.control	control	12WT		9189.98																							2474.89	0.269303	1																2064.65	0.224663	1
109A	12KO.control	control	12KO		8758.03																							4510.13	0.514971	1.91224																1734.53	0.19805	0.881542
109A	12WT.HBSS	HBSS	12WT		4464.72																							8123.13	1.81941	6.75598																1828.87	0.409627	1.8233
109A	12KO.HBSS	HBSS	12KO		1994.82																							9064.25	4.5439	16.8728																1839.41	0.922091	4.10433
109B	12WT.control	control	12WT		5049.84																							3429.01	0.679034	1																1925.28	0.381256	1
109B	12KO.control	control	12KO		8608.98																							6316.79	0.733744	1.08057																4148.46	0.481875	1.26391
104	WT.control	control	WT		9749.88																							3873.5	0.397287	1																2635.03	0.270263	1
104	KO.control	control	KO		4677.67																							2517.52	0.538199	1.35469																1714.67	0.366565	1.35633
104	WT.HBSS	HBSS	WT		49785.2																							2101.4	0.0422093	0.106244																2831.45	0.0568733	0.210437
104	KO.HBSS	HBSS	KO		6011.52																							1264.67	0.210374	0.529528																3087.45	0.513589	1.90033
104	WT.control	control	WT		2601.99																							6354.17	2.44204	1																2687.28	1.03278	1
104	KO.control	control	KO		4374.48																							9581.63	2.19035	0.896934																1816.74	0.415305	0.402124
	12WT.control	control	12WT		7289.96																																									3980.83	0.54607	1	2170.94
	12KO.control	control	12KO		7779.26																																									5531.73	0.711088	1.30219	3557.23
	12WT.HBSS	HBSS	12WT		8268.2																																									4687.49	0.566929	1.0382	3350.41
	12KO.HBSS	HBSS	12KO		7612.79																																									5834.2	0.766368	1.40342	3865.94
120	5WT.control	control	5WT		4518.18																																												736.577
120	5KO.control	control	5KO		4750.72																																												1506.58
120	5WT.HBSS	HBSS	5WT		5506.31																																												339.092
120	5KO.HBSS	HBSS	5KO		6985.15																																												1190.41
120	WT.control.baf	control.baf	WT		6819.91																																												1585.41
120	WT.HBSS.baf	HBSS.baf	WT		3043.41																																												666.556
116	5WT.control	control	5WT		4594.31																																												1928.94
116	5KO.control	control	5KO		6377.01																																												2640.65
116	12WT.control	control	12WT		6384.31																																												2612.06
116	12KO.control	control	12KO		5759.6																																												2202.94
116	12WT.HBSS	HBSS	12WT		6486.43																																												4550.84
116	12KO.HBSS	HBSS	12KO		5664.48																																												6634.55
116	WT.control	control	WT		6125.6																																												3277.01
116	WT.control.baf	control.baf	WT		6854.13																																												1794.77
116	WT.control	control	WT		5936.43																																												2417.01
116	WT.control.baf	control.baf	WT		6158.18																																												2627.77
116	WT.control	control	WT		6074.01																																												4132.6
138	12WT.control	control	12WT		9443.81																	750.87	0.0795092	1
138	12KO.control	control	12KO		10209.3																	3064.72	0.30019	3.77553
138	12WT.control	control	12WT		8622.67																	1096.87	0.127208	1
138	12KO.control	control	12KO		11682.4																	1117.85	0.0956862	0.752204
138	12WT.control.Rucap	control.Rucap	12WT		10886.6																	925.92	0.0850516	0.668604
138	12KO.control.Rucap	control.Rucap	12KO		11955.4																	2084.01	0.174316	1.37032
138	12WT.control.Olap	control.Olap	12WT		11538.5																	999.213	0.086598	0.680761
138	12KO.control.Olap	control.Olap	12KO		12247.5																	1100.65	0.089867	0.706459
138	12WT.control.BMN	control.BMN	12WT		13104.8																	2292.77	0.174956	1.37536
138	12KO.control.BMN	control.BMN	12KO		11664.8																	1125.8	0.0965124	0.758699
138	12WT.control	control	12WT		9795.93																	1583.69	0.161668	1
138	12KO.control	control	12KO		10739																	3043.98	0.28345	1.75329
138	12WT.control.Rucap	control.Rucap	12WT		12312.9																	5393.69	0.438053	2.70958
138	12KO.control.Rucap	control.Rucap	12KO		11278.9																	4974.07	0.441008	2.72786
138	12WT.control.Olap	control.Olap	12WT		10343.5																	3475.76	0.336033	2.07853
138	12KO.control.Olap	control.Olap	12KO		10737.1																	3814.3	0.355246	2.19738
138	12WT.control.BMN	control.BMN	12WT		10361.1																	3417.93	0.329881	2.04048
138	12KO.control.BMN	control.BMN	12KO		11026																	2485.05	0.225381	1.3941
139	12WT.control	control	12WT		10250.2																	2207.26	0.215337	1.33197
139	12KO.control	control	12KO		9892.23																	2998	0.303067	1.87462
139	12WT.control	control	12WT		7926.45																	3419.71	0.431431	1
139	12KO.control	control	12KO		10551																	3800.81	0.360233	0.834973
139	12WT.control.Rucap	control.Rucap	12WT		10519.5																	7553.78	0.718073	1.6644
139	12KO.control.Rucap	control.Rucap	12KO		11872.9																	7602.95	0.64036	1.48427
139	12WT.control.Olap	control.Olap	12WT		9447.1																	3972.37	0.420485	0.97463
139	12KO.control.Olap	control.Olap	12KO		10072.7																	6447.44	0.640091	1.48365
139	12WT.control.BMN	control.BMN	12WT		10512.5																	5321.25	0.506182	1.17326
139	12KO.control.BMN	control.BMN	12KO		11572.1																	5493.37	0.47471	1.10032
138	12WT.control	control	12WT		13353.8																																						1675.99	0.125506	1
138	12KO.control	control	12KO		14792.5																																						1753.82	0.118561	0.944662
138	12WT.control	control	12WT		6882.84																																						1056.31	0.153469	1
138	12KO.control	control	12KO		10891.2																																						5270.62	0.483935	3.1533
138	12WT.control	control	12WT		10863.1																																						3641.68	0.335235	2.18438
138	12KO.control	control	12KO		12213.4																																						4586.2	0.375505	2.44678
138	12WT.control.Rucap	control.Rucap	12WT		10899.9																																						2558.11	0.234692	1.52924
138	12KO.control.Rucap	control.Rucap	12KO		12364.5																																						5031.03	0.406892	2.65129
138	12WT.control.Olap	control.Olap	12WT		11169.8																																						2362.06	0.211468	1.37792
138	12KO.control.Olap	control.Olap	12KO		11819.1																																						1729.43	0.146325	0.953445
138	12WT.control.BMN	control.BMN	12WT		12078.9																																						777.163	0.0643408	0.419242
138	12KO.control.BMN	control.BMN	12KO		10854.3																																						4489.62	0.413627	2.69518
140	WT.control	control	WT		11738																	1344.16	0.114514	1
140	WT.control.baf	control.baf	WT		10744.8																	7948.31	0.739738	6.4598
140	WT.control.baf	control.baf	WT		15301.3																	4313.94	0.281932	2.46199
141	12WT.control	control	12WT	5561.38	6321.79																										628.406			3913.33	6.22738	1	10989.9			19250.3	1.75164	1							11693
141	12KO.control	control	12KO	4771.43	5893.26																										410.335			2074.72	5.05616	0.811923	10735.1			20853.9	1.94259	1.10901							6842.4
141	12WT.HBSS	HBSS.3h	12WT	12492.1	7894.15																										2585.96			1767.58	0.683528	0.109762	10894			6768.05	0.621265	0.354676							8023.52
141	12KO.HBSS	HBSS.3h	12KO	13314.3	9788.86																										3245.55			1735.34	0.534682	0.0858597	11725.4			3121.77	0.26624	0.151995							8104.1
141	12WT.HBSS	HBSS.6h	12WT	13844.5	8857.45																										2181.96			1693.58	0.776172	0.124638	12569.1			964.284	0.0767189	0.0437983							7053.57
141	12KO.HBSS	HBSS.6h	12KO	13333.8	10913.7																										3495.08			2398.45	0.686235	0.110196	13145			2098.48	0.159641	0.0911377							8216.15
141	12WT.HBSS	HBSS.9h	12WT	14062.8	10535																										5495.2			2531.65	0.460701	0.0739799	13093.2			1524.53	0.116437	0.0664729							8161.86
141	12KO.HBSS	HBSS.9h	12KO	13108.9	8282.03																										3194.26			846.042	0.264864	0.0425321	11896.9			594.92	0.0500062	0.0285482							7411.08
142	12WT.control	control	12WT		5886.26	63778.9				6580.05	1.11787	1	10608.8	1.8023	1							6006.98	1.02051	1	2584.03	0.0405155	1	835.113	0.141875	1																16894.2	2.87011	1
142	12KO.control	control	12KO		7129.08	57678.5				6716.3	0.942098	0.842764	8495.67	1.19169	0.661207							7913.03	1.10997	1.08766	1665.01	0.0288671	0.712496	4069.57	0.57084	4.02354																15765.5	2.21143	0.770505
142	12WT.HBSS	HBSS	12WT		6158.55	36773.3				3423.74	0.555933	0.497316	2834.11	0.460192	0.255336							8481.25	1.37715	1.34947	5111.15	0.138991	3.43056	14107.5	2.29072	16.146																17545.4	2.84895	0.992626
142	12KO.HBSS	HBSS	12KO		5535.72	31742				2661.08	0.480711	0.430025	6485.31	1.17154	0.650024							5929.33	1.0711	1.04958	3666.67	0.115515	2.85113	13714.8	2.47752	17.4627																17608.4	3.18086	1.10827
142A	12WT.control	control	12WT		3069.18																																												2467.48
142A	12KO.control	control	12KO		4548.84																																												5989.84
142A	12WT.HBSS	HBSS.3h	12WT		4379.84																																												7574.67
142A	12KO.HBSS	HBSS.3h	12KO		3795.3																																												6336.84
142A	12WT.HBSS	HBSS.6h	12WT		4943.38																																												8643.6
142A	12KO.HBSS	HBSS.6h	12KO		5889.2																																												9649.96
142A	12WT.HBSS	HBSS.9h	12WT		4288.13																																												9676.55
142A	12KO.HBSS	HBSS.9h	12KO		3525.43																																												5996.67
142A	12WT.control	control	12WT	11288.8																																													1801.65
142A	12KO.control	control	12KO	10172.7																																													2035.06
142A	12WT.HBSS	HBSS.3h	12WT	11697.1																																													70.95
142A	12KO.HBSS	HBSS.3h	12KO	11688.5																																													45.536
142A	12WT.HBSS	HBSS.6h	12WT	12126																																													1753.16
142A	12KO.HBSS	HBSS.6h	12KO	12286																																													4261.13
142A	12WT.HBSS	HBSS.9h	12WT	10758.3																																													4455.99
142A	12KO.HBSS	HBSS.9h	12KO	9744.6																																													4336.06
	12WT.control	control	12WT	9592.01																																													3522.65
	12KO.control	control	12KO	9286.72																																													4949.77
	12WT.HBSS.3h	HBSS.3h	12WT	10084.9																																													3575.11
	12KO.HBSS.3h	HBSS.3h	12KO	8539.43																																													1898.09
	12WT.control.baf.3h	control.baf.3h	12WT	6181.77																																													2522.51
	12WT.control.baf.7h	control.baf.7h	12WT	6695.6																																													3817.87
142B	5WT.control	control	5WT	9923.74																																													19741.5
142B	5KO.control	control	5KO	10133.9																																													17230.5
142B	5WT.HBSS	HBSS.3h	5WT	9923.33																																													2536.77
142B	5KO.HBSS	HBSS.3h	5KO	8258.5																																													2381.06
142B	5WT.HBSS	HBSS.6h	5WT	10416.5																																													3297.36
142B	5KO.HBSS	HBSS.6h	5KO	9376.08																																													3428.98
142B	5WT.HBSS	HBSS.9h	5WT	8133.96																																													2920.13
142B	5KO.HBSS	HBSS.9h	5KO	8072.26																																													3613.55
148	5WT.control	control	5WT	8438.65																																													28003.1
148	5KO.control	control	5KO	5007.23																																													31138.2
148	5WT.HBSS	HBSS	5WT	6277.84																																													15811.9
148	5KO.HBSS	HBSS	5KO	9649.43																																													5789.61
144	12WT.control	control	12WT		4571.48																																												2053.11
144	12KO.control	control	12KO		4172.48																																												3371.38
144	12WT.HBSS	HBSS.2h	12WT		5668.89																																												7372.76
144	12KO.HBSS	HBSS.2h	12KO		4901.06																																												6227.93
144	12WT.HBSS	HBSS.8h	12WT		4439.06																																												2683.77
144	12KO.HBSS	HBSS.8h	12KO		4096.82																																												1671.53
145	12WT.control	control	12WT		6527.26					2492.67	0.381886	1	6444.96	0.987392	1													665.263	0.101921	1																2326.28	0.356394	1
145	12KO.control	control	12KO		6662.38					3540.08	0.531354	1.39139	9732.74	1.46085	1.4795													5506.05	0.82644	8.10865																8522.97	1.27927	3.58948
145	12WT.HBSS	HBSS	12WT		4822.08					2733.62	0.566896	1.48446	8572.28	1.77771	1.80041													8860.25	1.83743	18.028																5480.95	1.13664	3.18927
145	12KO.HBSS	HBSS	12KO		6675.08					5655.93	0.84732	2.21878	9630.86	1.44281	1.46123													12362.2	1.85199	18.1709																15654	2.34514	6.58017
146	12WT.control	control	12WT		9186.57					8864.23	0.964911	1	9516.51	1.03592	1							2893.26	0.314944	1				1739.89	0.189395	1																8252.45	0.898317	1
146	12KO.control	control	12KO		7738.74					7797.69	1.00762	1.04426	11194.5	1.44655	1.3964							6017.38	0.777565	2.4689				6465.23	0.835436	4.41108																9339.57	1.20686	1.34347
146	12WT.HBSS	HBSS	12WT		7519.38					8163.88	1.08571	1.12519	16401.5	2.18124	2.10561							1790.36	0.238099	0.756004				16975.1	2.25751	11.9196																10848.2	1.4427	1.60601
146	12KO.HBSS	HBSS	12KO		5556.84					8539.3	1.53672	1.5926	7947.58	1.43023	1.38065							5417.5	0.974924	3.09555				13201.6	2.37573	12.5438																8127.57	1.46262	1.62818
147	12WT.control	control	12WT		7440.38	116428							9571.15	1.28638	1							312.021	0.0419362	1	7547.15	0.0648226	1	779.284	0.104737	1																8444.37	1.13494	1
147	12KO.control	control	12KO		7792.67	110467							7686.28	0.986347	0.766762							4481.01	0.575029	13.712	1712.46	0.015502	0.239144	1529.6	0.196287	1.87409																10408.7	1.33571	1.1769
147	12WT.HBSS	HBSS	12WT		7574.08	101304							9272.74	1.22427	0.951719							5367.13	0.708618	16.8975	3754.1	0.0370576	0.571677	15128.6	1.99741	19.0707																12755.2	1.68406	1.48383
147	12KO.HBSS	HBSS	12KO		9048.5	92170.1							12785	1.41295	1.09839							8705.03	0.962042	22.9406	5054.52	0.054839	0.845986	13736.9	1.51814	14.4947																14093.9	1.55759	1.3724
148	5WT.control	control	5WT	8438.65																																													7336.05
148	5KO.control	control	5KO	5007.23																																													5197.03
148	5WT.HBSS	HBSS	5WT	6277.84																																													6537.05
148	5KO.HBSS	HBSS	5KO	9649.43																																													8001.23
127	12WT.control	control	12WT		11213
127	12KO.control	control	12KO		13261.5
127	12WT.HBSS	HBSS.2h	12WT		11184
127	12KO.HBSS	HBSS.2h	12KO		11138.9
293tBRCA2OE2	scr.control.293T	control.293T	scr	10004.2		72265.3																1471.77	0.147116	1	139.778	0.022133	1
293tBRCA2OE2	7KO.control.293T	control.293T	7KO	11218.9		67462.2																3329.26	0.296755	2.01716	152.95	0.0289667	1.30876
293tBRCA2OE2	7KO.control.293T	control.293T	7KO	12231.4		69030.4																5390.28	0.440692	2.99555	22.121	0.00326547	0.147539
293tBRCA2OE2	scr.control.293T.NAC	control.293T.NAC	scr	11194.7		64333.6																3009.5	0.268832	1.82735	275.071	0.0434646	1.9638
293tBRCA2OE2	7KO.control.293T.NAC	control.293T.NAC	7KO	12371.2		60711.8																3653.13	0.295293	2.00722	1320.77	0.175651	7.93618
293tBRCA2OE2	7KO.control.293T.NAC	control.293T.NAC	7KO	11950.2		51524.7																5244.28	0.438845	2.983	322.607	0.0450414	2.03504
293tBRCA2OE2	scr.control.293T.GFP	control.293T.GFP	scr	9988.28		41049.3																12137.5	1.21517	8.25999	183.192	0.0399478	1.8049
293tBRCA2OE2	7KO.control.293T.GFP	control.293T.GFP	7KO	9322.86		38482																13093.8	1.40448	9.54679	395.485	0.0733438	3.31378
293tBRCA2OE2	7KO.control.293T.GFP	control.293T.GFP	7KO	9459.28		33476.2																17424.5	1.84205	12.5211	458.607	0.0906734	4.09676
293tBRCA2OE2	scr.control.293T.BRCA2	control.293T.BRCA2	scr	8629.88		31458.1																8170.18	0.946731	6.43529	965.87	0.2024	9.14473
293tBRCA2OE2	7KO.control.293T.BRCA2	control.293T.BRCA2	7KO	9890.3		29107.2																5023.62	0.507934	3.45262	1027.28	0.236893	10.7032
293tBRCA2OE2	7KO.control.293T.BRCA2	control.293T.BRCA2	7KO	10063.1		11976.1																6259.86	0.622061	4.22838	624.627	0.125615	5.67547
293tBRCA2OE2	scr.control.293T	control.293T	scr	13022.3		52286.3																1406.67	0.10802	1	965.435	0.254609	1
293tBRCA2OE2	12KO.control.293T	control.293T	12KO	12514.5		76299.3																2643.45	0.21123	0.861913	952.92	0.161484	0.634243
293tBRCA2OE2	12KO.control.293T	control.293T	12KO	12481.2		78249.2																4644.23	0.372097	0.145306	914.062	0.167271	0.656972
293tBRCA2OE2	scr.control.293T.NAC	control.293T.NAC	scr	12566.5		75354.7																2787.33	0.221806	0.28281	1554.97	0.375968	1.47665
293tBRCA2OE2	12KO.control.293T.NAC	control.293T.NAC	12KO	13230.1		73649.3																3903.86	0.295074	0.129269	1269.7	0.227512	0.893577
293tBRCA2OE2	12KO.control.293T.NAC	control.293T.NAC	12KO	12179.8		72065.7																2753.33	0.226056	0.624277	1255.34	0.252041	0.989918
293tBRCA2OE2	scr.control.293T.GFP	control.293T.GFP	scr	9731.86		69861.9																9811.42	1.00817	3.12876	1403.63	0.501874	1.97116
293tBRCA2OE2	12KO.control.293T.GFP	control.293T.GFP	12KO	10139.8		65422.6																10115.6	0.997611	2.60912	2589.75	0.531075	2.08585
293tBRCA2OE2	12KO.control.293T.GFP	control.293T.GFP	12KO	10303.9		66336																11132.2	1.08039	3.17126	1948.36	0.364738	1.43255
293tBRCA2OE2	scr.control.293T.BRCA2	control.293T.BRCA2	scr	8332.98		63882.3																7223.98	0.866914	2.57065	1730.43	0.444006	1.74388
293tBRCA2OE2	12KO.control.293T.BRCA2	control.293T.BRCA2	12KO	9190.1		43118																5179.38	0.563582	1.5126	1119.16	0.226329	0.888931
293tBRCA2OE2	12KO.control.293T.BRCA2	control.293T.BRCA2	12KO	10103.3		35573.4																2205.48	0.218293	1.9213	956.971	0.245573	0.964512
293tBRCA2OE2	scr.control.293T	control.293T	scr	6554.38		90394.7																1211.41	0.184824	1	1432.43	0.14631	1
293tBRCA2OE2	14KO.control.293T	control.293T	14KO	7038.91		98959.7																5368.26	0.762654	4.12638	2022.2	0.172576	1.17952
293tBRCA2OE2	scr.control.293T.NAC	control.293T.NAC	scr	9406.74		92794.7																1025.34	0.109	0.58975	2159.01	0.204683	1.39897
293tBRCA2OE2	14KO.control.293T.NAC	control.293T.NAC	14KO	8924.03		92029.2																3637.06	0.407558	2.20511	2084.13	0.174813	1.19481
293tBRCA2OE2	scr.control.293T.GFP	control.293T.GFP	scr	8976.67		83449.7																7640.96	0.851202	4.60548	1565.53	0.183198	1.25212
293tBRCA2OE2	14KO.control.293T.GFP	control.293T.GFP	14KO	10851.8		87557.7																9097.91	0.838379	4.53609	1371.13	0.122459	0.836986
293tBRCA2OE2	scr.control.293T.BRCA2	control.293T.BRCA2	scr	9188.17		70893.7																2900.36	0.315662	1.7079	2535.96	0.279788	1.9123
293tBRCA2OE2	14KO.control.293T.BRCA2	control.293T.BRCA2	14KO	11035.3		58064.6																7222.96	0.654535	3.5414	1263.77	0.132506	0.905653
293tBRCA2OE3	scr.control.293T	control.293T	scr	14359.4		80247.7																2706.77	0.188502	1
293tBRCA2OE3	7KO.control.293T	control.293T	7KO	17074.6		75510.5																2036.23	0.119255	0.632646
293tBRCA2OE3	7KO.control.293T	control.293T	7KO	15660.1		62857.3																3748.94	0.239394	1.26998
293tBRCA2OE3	scr.control.293T.NAC	control.293T.NAC	scr	17883		74596.4																2900.23	0.162179	0.860356
293tBRCA2OE3	7KO.control.293T.NAC	control.293T.NAC	7KO	14430		71059																2014.65	0.139616	0.74066
293tBRCA2OE3	7KO.control.293T.NAC	control.293T.NAC	7KO	15527.1		68501.4																7329.89	0.472069	2.50432
293tBRCA2OE3	scr.control.293T.GFP	control.293T.GFP	scr	16898.4		86086																5339.6	0.315983	1.67629
293tBRCA2OE3	7KO.control.293T.GFP	control.293T.GFP	7KO	17600.9		60302.7																4259.01	0.241977	1.28369
293tBRCA2OE3	7KO.control.293T.GFP	control.293T.GFP	7KO	17300.6		55705.2																9916.25	0.573173	3.04068
293tBRCA2OE3	scr.control.293T.BRCA2	control.293T.BRCA2	scr	12546.1		37802.1																2716.53	0.216524	1.14866
293tBRCA2OE3	7KO.control.293T.BRCA2	control.293T.BRCA2	7KO	12691.2		52930.8																4001.6	0.315305	1.67269
293tBRCA2OE3	7KO.control.293T.BRCA2	control.293T.BRCA2	7KO	12997.6		48250.4																6184.55	0.475822	2.52423
293tBRCA2OE3	scr.control.293T	control.293T	scr	17251.7		58092.5																5572.84	0.323032	1
293tBRCA2OE3	12KO.control.293T	control.293T	12KO	16462.9		69193.4																2683.13	0.162981	0.504534
293tBRCA2OE3	12KO.control.293T	control.293T	12KO	19312.3		83689.1																3047.26	0.157789	0.488461
293tBRCA2OE3	scr.control.293T.NAC	control.293T.NAC	scr	19192.3		83295.8																4369.13	0.22765	0.704729
293tBRCA2OE3	12KO.control.293T.NAC	control.293T.NAC	12KO	15314.2		65858.6																2415.3	0.157717	0.48824
293tBRCA2OE3	12KO.control.293T.NAC	control.293T.NAC	12KO	14538.4		68568.8																2152.01	0.148023	0.45823
293tBRCA2OE3	scr.control.293T.GFP	control.293T.GFP	scr	17863.8		64399.9																3152.67	0.176484	0.546335
293tBRCA2OE3	12KO.control.293T.GFP	control.293T.GFP	12KO	20003		83651.7																3533.38	0.176643	0.546827
293tBRCA2OE3	12KO.control.293T.GFP	control.293T.GFP	12KO	17392		81847.3																3106.84	0.178637	0.553
293tBRCA2OE3	scr.control.293T.BRCA2	control.293T.BRCA2	scr	19640		78335.6																6982.91	0.355545	1.10065
293tBRCA2OE3	12KO.control.293T.BRCA2	control.293T.BRCA2	12KO	17895.3		80880.6																7371.62	0.411931	1.2752
293tBRCA2OE3	12KO.control.293T.BRCA2	control.293T.BRCA2	12KO	13523.7		48780.8																2766.94	0.204599	0.633372
293tBRCA2OE3	scr.control.293T	control.293T	scr	20715.9		65381.6																1763.6	0.0851325	1
293tBRCA2OE3	14KO.control.293T	control.293T	14KO	20353.7		60900.1																4880.96	0.239807	1.22997
293tBRCA2OE3	14KO.control.293T	control.293T	14KO	20398.4		60933.6																7345.08	0.360082	0.7443
293tBRCA2OE3	scr.control.293T.NAC	control.293T.NAC	scr	21620.8		62974.3																968.234	0.0447825	0.733802
293tBRCA2OE3	14KO.control.293T.NAC	control.293T.NAC	14KO	23057.4		59334																2460.6	0.106716	0.756773
293tBRCA2OE3	14KO.control.293T.NAC	control.293T.NAC	14KO	20251		47892.3																3110.77	0.153611	0.695931
293tBRCA2OE3	scr.control.293T.GFP	control.293T.GFP	scr	28042.5		66100.5																3157.13	0.112584	1.21311
293tBRCA2OE3	14KO.control.293T.GFP	control.293T.GFP	14KO	23192.6		46478.3																9609.62	0.41434	1.3986
293tBRCA2OE3	14KO.control.293T.GFP	control.293T.GFP	14KO	17487.2		36900																9580.2	0.547841	1.42849
293tBRCA2OE3	scr.control.293T.BRCA2	control.293T.BRCA2	scr	24240.5		59236.3																4425.38	0.182561	0.721101
293tBRCA2OE3	14KO.control.293T.BRCA2	control.293T.BRCA2	14KO	19108.7		30535.1																6417.2	0.335826	0.870049
293tBRCA2OE3	14KO.control.293T.BRCA2	control.293T.BRCA2	14KO	17873.8		27463.2																12358.5	0.691433	1.10815
293tBRCA2OE1	293T.scr.control	control.293T	scr	8754.86																		12374.3	1.41342	1	213.385	0.0243733	1
293tBRCA2OE1	293T.7KO.control	control.293T	7KO	10329.7																		15321.7	1.48326	1.04942	189.435	0.0183389	0.752416
293tBRCA2OE1	293T.7KO.control	control.293T	7KO	10076.3																		12026.8	1.19357	0.844457	396.335	0.0393335	1.61379
293tBRCA2OE1	293T.scr.control.NAC	control.293T.NAC	scr	9616.28																		8728.81	0.907712	0.64221	299.799	0.0311762	1.27911
293tBRCA2OE1	293T.7KO.control.NAC	control.293T.NAC	7KO	10241.3																		10294.9	1.00523	0.711207	298.213	0.0291187	1.1947
293tBRCA2OE1	293T.7KO.control.NAC	control.293T.NAC	7KO	10502.4																		13628.6	1.29766	0.918098	699.749	0.0666272	2.73361
293tBRCA2OE1	293T.scr.control.GFP	control.293T.GFP	scr	7272.03																		18204	2.50329	1.77109	333.213	0.0458212	1.87997
293tBRCA2OE1	293T.7KO.control.GFP	control.293T.GFP	7KO	8566.86																		19746.7	2.30501	1.6308	240.385	0.0280599	1.15125
293tBRCA2OE1	293T.7KO.control.GFP	control.293T.GFP	7KO	6291.67																		20862.3	3.31586	2.34599	171.556	0.0272672	1.11873
293tBRCA2OE1	293T.scr.control.BRCA2	control.293T.BRCA2	scr	6497.67																		21956.5	3.37914	2.39075	1141.87	0.175735	7.21015
293tBRCA2OE1	293T.7KO.control.BRCA2	control.293T.BRCA3	7KO	8406.62																		25364.8	3.01724	2.13471	1007.46	0.119841	4.91689
293tBRCA2OE1	293T.7KO.control.BRCA2	control.293T.BRCA4	7KO	5822.55																		23924.4	4.10893	2.90708	731.042	0.125554	5.15127
293tBRCA2OE1	293T.scr.control	control.293T	scr	11626.3																		15576.6	1.33977	1	465.192	0.0400119	1
293tBRCA2OE1	293T.12KO.control	control.293T	12KO	12558.5																		13592.6	1.08234	0.80786	405.485	0.0322878	0.806955
293tBRCA2OE1	293T.12KO.control	control.293T	12KO	12726.3																		17467.2	1.37252	1.02445	406.385	0.0319326	0.798077
293tBRCA2OE1	293T.scr.control.NAC	control.293T.NAC	scr	12129.6																		14894.7	1.22796	0.916547	750.284	0.0618554	1.54593
293tBRCA2OE1	293T.12KO.control.NAC	control.293T.NAC	12KO	13453.5																		15614.8	1.16065	0.866307	1256.53	0.0933977	2.33425
293tBRCA2OE1	293T.12KO.control.NAC	control.293T.NAC	12KO	13085.2																		17139.6	1.30985	0.977669	1073.7	0.0820545	2.05075
293tBRCA2OE1	293T.scr.control.GFP	control.293T.GFP	scr	10047.2																		21459	2.13582	1.59417	514.142	0.0511729	1.27894
293tBRCA2OE1	293T.12KO.control.GFP	control.293T.GFP	12KO	10257.6																		22737.4	2.21665	1.6545	433.142	0.0422266	1.05535
293tBRCA2OE1	293T.12KO.control.GFP	control.293T.GFP	12KO	8712.57																		25702.5	2.95005	2.20191	332.485	0.0381615	0.953755
293tBRCA2OE1	293T.scr.control.BRCA2	control.293T.BRCA2	scr	7290.45																		18621.8	2.55427	1.9065	680.577	0.0933519	2.3331
293tBRCA2OE1	293T.12KO.control.BRCA2	control.293T.BRCA2	12KO	9604.81																		15260.2	1.58881	1.18588	1192.41	0.124147	3.10275
293tBRCA2OE1	293T.12KO.control.BRCA2	control.293T.BRCA2	12KO	7286.28																		15790.3	2.16713	1.61754	1332.82	0.182922	4.57169
293tBRCA2OE1	293T.scr.control	control.293T	scr	13565.3																		5365.18	0.395507	1	565.142	0.0416609	1
293tBRCA2OE1	293T.14KO.control	control.293T	14KO	14189.7																		6666.47	0.46981	1.18787	1076.99	0.0758994	1.82184
293tBRCA2OE1	293T.scr.control.NAC	control.293T.NAC	scr	14856.7																		4955.64	0.333564	0.843381	817.406	0.0550195	1.32065
293tBRCA2OE1	293T.14KO.control.NAC	control.293T.NAC	14KO	13439																		5918.47	0.440395	1.11349	384.263	0.0285931	0.68633
293tBRCA2OE1	293T.scr.control.GFP	control.293T.GFP	scr	10118.1																		10628.9	1.05049	2.65605	154.657	0.0152853	0.366897
293tBRCA2OE1	293T.14KO.control.GFP	control.293T.GFP	14KO	3582.13																		14385.1	4.0158	10.1535	38.121	0.010642	0.255443
293tBRCA2OE1	293T.scr.control.BRCA2	control.293T.BRCA2	scr	10930.2																		13880.4	1.26992	3.21086	264.263	0.0241774	0.580339
293tBRCA2OE1	293T.14KO.control.BRCA2	control.293T.BRCA2	14KO	3582.72																		12081.5	3.37215	8.52614	283.263	0.0790637	1.89779
85.3	12WT.control	control	12WT		12233.1																				1063.7	0.0869528	1																						19801.5
85.3	12KO.control	control	12KO		9701.69																				103.142	0.0106313	0.122266																						12917.1
85.1	12WT.HBSS	HBSS	12WT		11825.3																				2416.77	0.204372	2.35038																						15200.9
85.1	12KO.HBSS	HBSS	12KO		6540.62																				162.263	0.0248085	0.28531																						7955.77
85.4	12WT.control	control	12WT		12851.8																				1612.36	0.125458	1.44283																						20836.1
85.4	12KO.control	control	12KO		11794.1																				35.95	0.00304815	0.0350552																						10346.3
85.2	12WT.HBSS	HBSS	12WT		14593																				583.234	0.0399667	0.459637																						13169.4
85.2	12KO.HBSS	HBSS	12KO		5569.08																				56.607	0.0101645	0.116897																						6124.63
	12WT.control	control	12WT		13638.6																				2612.53	0.191554	2.20297																						24720.9
	12KO.control	control	12KO		8159.57																				146.778	0.0179884	0.206876																						7486.89
	12WT.HBSS	HBSS	12WT		13496																				2051.82	0.152032	1.74844																						13801.1
	12KO.HBSS	HBSS	12KO		10512.9																				137.899	0.0131172	0.150854																						4972.43
	12WT.HBSS.baf	HBSS.baf	12WT		8628.98																				318.406	0.0368996	0.424364																						8999.89
	12KO.HBSS.baf	HBSS.baf	12KO		12797.9																				1526.38	0.119268	1.37164																						11120
	12WT.control	control	12WT	9585.4
	12KO.control	control	12KO	9942.4
	12WT.control	control	12WT	10222.1
	12KO.control	control	12KO	9856.4
	12WT.HBSS	HBSS	12WT	14677
	12KO.HBSS	HBSS	12KO	15610.4
	12WT.control	control	12WT		9914.74
	12KO.control	control	12KO		11064
	12WT.HBSS	HBSS	12WT		11684.4
	12KO.HBSS	HBSS	12KO		12036.3
	12WT.control	control	12WT	6495.18
	12KO.control	control	12KO	5217.06
114	12WT.control				7746.5
114	12KO.control				3767.96
114	12WT.HBSS				5146.08
114	12KO.HBSS				2732.06
73	12WT.control				2720.23
73	12KO.control				512.92
73	12WT.HBSS				6304.38
73	12KO.HBSS				3441.06
124	12WT.control				3174.28
124	12KO.control				4306.94
124	12WT.HBSS				3648.99
124	12KO.HBSS				3429.99
114	12WT.control				4192.89
114	12KO.control				6121.26
114	12WT.HBSS				5332.84
114	12KO.HBSS				5140.38
89	12WT.control				7797.03
89	12KO.control				6830.26
89	12WT.HBSS				8669.5
89	12KO.HBSS				7112.96
81	12WT.control				4151.01
81	12KO.control				5203.84
81	12WT.HBSS				4641.01
81	12WT.HBSS				4549.13
81	12WT.HBSS				3073.18
[truncated: 14 more columns]

## Sheet: 4EBP to 4G cpd (IB) (1i)
	Atg12f/f					Atg12KO
Control	12.3535	30.8184	36.8964	20.1734	12.4665	7.48542	9.52412	40.5713	19.8638	10.6642
HBSS	0.358084	0.148965	4.72859	1.30293	3.10366	0.164571	0.32301	14.0317	0.760033	2.32605

## Sheet: CrPV (Lum) (1g)
	Atg12f/f								Atg12KO
	160503	160506	160606	160613	160202	160211	160613	160211	160503	160506	160606	160613	160202	160211	160613	160211
Control	1	1	1	1	1	1		1			1.01149	0.808861	0.813256	1.9577		2.74292
+PP242	0.801198	1.28712	0.466325	0.823461	0.700888	1.23307	0.842456	1.80907			0.800428	0.448479	0.87141	1.19552	0.835508	2.58472
+Tg	3.27996	3.44614	1.00655	0.804237	0.862151	0.977629	0.712297	1.80243			1.11607	1.01693	1.15663	1.57307	0.647224	2.20554
HBSS			0.795883	0.922481	0.68352	0.324921		0.750591			0.59311	0.786535	0.944374	0.972408		1.9422

## Sheet: TFEB qPCR (S1c)
	condtion		Ct	Ct SD
2hr	Control	GAPDH	13.5441	0.458096	-3.53877	2hr	HBSS	GAPDH	13.1488	0.0808818	-4.11379
2hr	Control	TFEB	17.0829	0.0769012	0	2hr	HBSS	TFEB	17.2626	0.0676626	0
2hr	Control	TMEM55B	19.765	0.0952402	2.68213	2hr	HBSS	TMEM55B	20.5259	1.21244	3.26333
2hr	Control	ATP6V11	20.1542	0.038575	3.07133	2hr	HBSS	ATP6V11	20.7728	0.101307	3.5102
2hr	Control	HEXA	21.1502	0.199825	4.06727	2hr	HBSS	HEXA	21.0012	0.0678998	3.73865
2hr	Control	SQSTM1	17.4674	0.0603544	0.384537	2hr	HBSS	SQSTM1	17.3585	0.205079	0.095974
2hr	Control	HIF1a	22.2259	0.0601798	5.14304	2hr	HBSS	HIF1a	21.537	0.177754	4.27447
2hr	Control	GBA	21.3233	0.166788	4.24045	2hr	HBSS	GBA	21.2415	0.161074	3.97891
6hr	Control	GAPDH	13.063	0.319574	-9.34009	6hr	HBSS	GAPDH	13.8816	0.29839	-9.02239
6hr	Control	TFEB	22.4031	0.33456	0	6hr	HBSS	TFEB	22.904	0.702903	0
6hr	Control	TMEM55B	20.5051	0.0682121	-1.89802	6hr	HBSS	TMEM55B	20.0942	0.309838	-2.80976
6hr	Control	ATP6V11	16.851	0.0500951	-5.55214	6hr	HBSS	ATP6V11	17.0112	0.148626	-5.89279
6hr	Control	HEXA	19.0277	0.250697	-3.37545	6hr	HBSS	HEXA	19.1675	0.127348	-3.73647
6hr	Control	SQSTM1	14.3514	0.0914259	-8.05175	6hr	HBSS	SQSTM1	12.9699	0.209785	-6.2195
6hr	Control	HIF1a	18.8423	0.0916973	-3.56086	6hr	HBSS	HIF1a	19.1894	0.0589833	0
6hr	Control	GBA	21.5929	0.245937	-0.810221	6hr	HBSS	GBA	22.2245	0.457805	3.03514
2hr	Control	GAPDH	15.2017	0.592745	-7.20146	2hr	HBSS	GAPDH	14.8302	0.135881	-8.07382
2hr	Control	TFEB	22.4031	0.33456	0	2hr	HBSS	TFEB	22.904	0.702903	0
2hr	Control	TMEM55B	21.0967	0.511285	-1.3064	2hr	HBSS	TMEM55B	20.7366	0.0401733	-2.16736
2hr	Control	ATP6V11	21.2232	0.195724	-1.1799	2hr	HBSS	ATP6V11	21.7745	0.42081	-1.12952
2hr	Control	HEXA	18.6223	0.427696	-3.78087	2hr	HBSS	HEXA	18.3885	0.0828811	-4.51547
2hr	Control	SQSTM1	16.1738	0.261211	-6.22938	2hr	HBSS	SQSTM1	16.4778	0.0952749	-6.42616
2hr	Control	HIF1a	18.8423	0.0916973	-3.56086	2hr	HBSS	HIF1a	19.1894	0.0589833	-3.71459
2hr	Control	GBA	21.5929	0.245937	-0.81022	2hr	HBSS	GBA	22.2245	0.457805	-0.679452
2hr	Control	GAPDH	16.9019	0.595563	-2.21512	2hr	HBSS	GAPDH	16.1129	0.598892	-4.69629
2hr	Control	TFEB	19.117	0.11741	0	2hr	HBSS	TFEB	20.8091	0.059739	0
2hr	Control	ATP6V11	20.8225	0.0326911	1.70554	2hr	HBSS	ATP6V11	5.01607	0.346225	-15.7931
2hr	Control	GAPDH	15.2017	0.592745	-5.89506	2hr	HBSS	GAPDH	14.8302	0.135881	-5.90646
2hr	Control	TMEM55B	21.0967	0.511285	0	2hr	HBSS	TMEM55B	20.7366	0.0401733	0
2hr	Control	ATP6V11	21.2232	0.195724	0.126495	2hr	HBSS	ATP6V11	21.7745	0.42081	1.03784
2hr	Control	HEXA	18.6223	0.427696	-2.47447	2hr	HBSS	HEXA	18.3885	0.0828811	-2.34811
2hr	Control	SQSTM1	16.1738	0.261211	-4.92299	2hr	HBSS	SQSTM1	16.4778	0.0952749	-4.2588
6hr	Control	GAPDH	21.9013	0.607244	0.0534042	6hr	HBSS	GAPDH	21.4764	9.51862	-0.181978
6hr	Control	TFEB	21.8479	0.0931545	0	6hr	HBSS	TFEB	21.6584	0.121594	0
6hr	Control	TMEM55B	23.2433	0.266486	1.39538	6hr	HBSS	TMEM55B	21.9156	0.281238	0.257173
6hr	Control	ATP6V11	21.3034	0.11218	-0.544512	6hr	HBSS	ATP6V11	21.5171	0.0627552	-0.141291
6hr	Control	HEXA	20.8819	0.230701	-0.965984	6hr	HBSS	HEXA	20.6302	0.0797304	-1.02814
6hr	Control	SQSTM1	17.9138	0.19554	-3.93414	6hr	HBSS	SQSTM1	16.9323	0.0360326	-4.72605
6hr	Control	HIF1a	18.7855	0.132692	-3.06248	6hr	HBSS	HIF1a	19.0885	0.0708757	-2.5699
6hr	Control	GBA	20.5722	0.23389	-1.27577	6hr	HBSS	GBA	20.4764	0.0786871	-1.18195

## Sheet: HCV (Lum) (S1f)
	Atg12f/f								Atg12KO
	160503	160506	160606	160613	160613	160202	160211	160211	160503	160506	160606	160613	160613	160202	160211	160211
Control	1	1	1	1		1	1	1		0.691922	0.766071	0.637307		0.721066	1.88539	1.71536
+PP242	0.594773	1.00407	0.687276	1.06721	0.572596	0.858614	1.19814	1.09078		0.577399	0.687766	0.711396	0.61292	0.548037	1.4043	1.83173
+Tg	1.6124	1.33875	0.707429	0.536641	0.689151	0.907175	1.05919	0.771292		0.817342	0.699118	0.92063	0.51205	0.602692	2.03199	1.10489
HBSS			0.755675	0.640587		0.971533	0.924482	0.811335			0.737513	0.868717		0.521749	1.0359	1.24032

## Sheet: metabolomics (2a, S2)
	WT.15	WT.15	WT.15	WT.15	WT.60	WT.60	WT.60	WT.60	WT.120	WT.120	WT.120	WT.120	KO.control	KO.control	KO.control	KO.control	KO.15	KO.15	KO.15	KO.15	KO.60	KO.60	KO.60	KO.60	KO.120	KO.120	KO.120	KO.120	WT.control	WT.control	WT.control	WT.control
alanine	79859	82080	84209	99658	103249	88515	130853	110566	105592	119815	99358	127075	34494	44350	26212	45690	80675	76455	67095	60261	95242	67306	94656	83596	82166	93389	68924	78243	60662	38503	46141	74874
asparagine	1968	2310	2208	2276	2591	3098	2360	1879	3215	1342	2009	1524	741	1080	1140	1250	3423	2666	853	2727	2632	5432	3832	2412	879	4198	1800	1550	1429	842	1549	1139
aspartic acid	56953	48121	67830	65981	75755	82462	64008	68404	41889	31007	38169	36961	45575	45353	47022	47179	72053	69356	70437	65110	116566	127065	119133	119990	78395	64860	76182	79341	36039	22072	33504	27581
cysteine	8843	8965	12122	14922	2528	5697	7542	5992	11744	10524	7901	9609	8079	12618	16536	13503	11980	14154	9782	12381	7747	15575	13196	7027	15889	33924	22312	21123	20085	8022	10446	6939
glutamic acid	465217	426507	422405	366705	389668	458436	277565	364130	264741	254309	280770	236328	418837	349338	368869	312812	346820	377158	432185	430995	260612	315943	279237	283638	231743	188056	221695	232309	206656	397122	416903	303804
glutamine	14829	17401	14389	13917	13669	11551	9469	11526	10463	5499	4621	3579	35802	48990	51106	45671	18032	18385	8738	18317	9092	17940	13891	12329	4636	15947	9833	5337	32783	66534	58482	56621
glycine	181005	215544	187566	189281	229782	195610	298060	267840	318631	372888	352075	331678	140044	134253	110357	153975	188998	166402	180571	149039	281069	211147	212494	276737	309263	237007	231054	306181	239712	189708	171300	234568
histidine	2643	2798	3354	4733	2219	2275	2571	2192	4195	4331	1901	2367	5462	7103	7011	6596	5246	4667	3535	4590	2638	4677	4762	2149	4361	7525	6066	4226	6200	3431	4856	3726
isoleucine	13646	16185	13272	20839	11042	11128	16742	12545	20730	21609	17311	26003	41361	48154	46392	50245	22874	21484	16848	20504	18811	17593	22776	15540	23076	33235	23276	24762	43850	39592	29429	38090
leucine	17615	18547	16987	28279	15225	14326	23649	17641	28836	28600	23049	31901	35440	42212	35498	41886	28618	29796	19322	25220	26077	26181	31502	17866	28881	47070	32372	27971	32530	34346	26264	37718
lysine	909	991	3718	1916	1843	764	1056	816	1959	1762	826	1194	1705	2781	6607	2714	2196	1973	1051	1801	5743	1940	2098	1178	2109	3745	19016	5727	4106	1819	1668	1338
methionine	5310	4985	5436	8270	4651	3910	6387	3794	8854	5640	6201	7939	6745	8700	8423	8317	8147	9173	5427	7483	5230	7267	8153	5081	7942	14116	11291	7631	13011	5092	5757	6635
ornithine	3492	3265	13110	5090	7879	3695	3317	3442	7039	4209	4376	3579	2270	3849	13377	3790	5290	5018	4442	4388	3219	7185	5563	3940	5736	8205	54879	18516	6318	3740	3311	2391
oxoproline	43074	52900	43469	46351	42368	36332	42129	32053	47245	35100	47430	66488	66157	81012	91582	98976	56458	54489	55647	60261	47557	46429	51602	50589	59993	64851	62837	60977	169128	67543	60743	62765
phenylalanine	5936	5058	6807	8949	4983	4757	5514	4279	8681	5888	5997	7935	9470	14858	15155	13914	8694	9893	7045	7588	6245	9770	8450	6008	8479	14130	12968	7391	15454	8371	9851	10120
proline	18066	17406	18692	19058	24897	19653	29209	27939	27976	29654	35727	36018	23380	19675	20216	18531	27772	28392	26762	28155	31324	25999	27666	37894	48159	39726	30460	37204	7149	10634	11520	16498
serine	34284	32036	34817	45928	28943	25163	35495	26463	46425	32830	37731	31883	56613	57674	59688	56969	48343	46902	34723	43553	37023	43257	46033	31698	45066	70683	62764	41281	54363	37243	47971	48992
threonine	31546	30267	33915	34680	28102	23578	28037	24839	19492	12527	18365	14408	31364	35710	36626	35224	39646	38120	36390	36411	24926	28099	29863	27881	17690	23534	23257	16600	15266	31274	33286	32349
tyrosine	3013	3067	4076	5061	2930	2941	2952	3680	5170	4664	2171	3434	6384	8664	7778	7542	5948	6195	3968	4867	3042	4879	5436	3251	5758	9030	6545	4904	7523	4756	6058	4557
valine	13759	13878	13825	20384	10266	9206	15442	11858	20339	19141	16020	21620	30818	34706	31545	36468	22211	21987	16032	19077	17837	21748	23489	13609	20657	30964	24269	20274	29166	30196	22511	30434
puruvate	102439	157603	186286	151378	70697					84084	105474		36600	58119		66888	52577	81829	71038	75314	61406	105784	42545		84585	63237	100622	156340	105083	161195		121460
malate		29313	46576	48548			29999			37169		46654	20014	41998	32180	37337	39971	41961	37509	34906	31480	40567	32955	36155	49059	52461	56067	53927	23167
succinate	6936	5015	7443	11162	5317	6676	5814	6154	8692	19118		27116	8157	6436	7957	9964	10640	11106	12581	13660	8857	5627	7142	8057	11799	10285	9297	20039				6999
(2R)-pyrrolidine-1,2-dicarboxylic acid	34487	37523	36791	52916	38271	38709	47970	30296	75807	44891	47261	69975	26206	33870	31355	40561	54044	46631	50527	57114	66160	65105	75846	55931	72650	62665	91361	75403	26555	16675	30165	30768
benzoic acid	5575	5354	5253	13158	4330	5992	9123	2247	9989	12505	6686	24616	4883	9102	12188	11347	26255	15721	14733	10305	16052	10870	20241	12801	15148	21292	14472	26541	103415	5028	4918	9168
bicarbonate	447347	1375003	1418726	1708613	405405	489647	867325	532031	1252791	2115145	648831	3586390	759476	1088956	1199187	1618661	2287370	1753470	1403331	1412296	1960045	2207870	2759449	1231741	1755403	2171043	3809858	3012649	12100638	437461	552760	1043984
cholesterol	565827	643723	1035626	1347761	702733	646051	466844	938659	1428373	1814482	1014910	2650671	713358	858056	1231211	788355	1793532	1020599	1227695	897006	1390628	1599095	945466	971962	1668794	2844374	4330703	3359146	260362	478971	556072	824483
dodecanoic acid	3834	7138	17290	10891	2587	3380	7907	8527	7929	15928	3636	16675	10221	22106	15779	25405	11848	13609	6400	9446	16465	8854	14021	10818	22225	16158	30829	13386	101692	2505	3155	3812
elaidic acid	8813	14046	12373	19326	10124	8725	10838	9649	19793	23309	9619	21075	7001	11616	7173	10629	27279	19994	13211	17377	14281	24152	23067	11496	24023	46499	37239	26496	22312	5170	9578	12374
glycerol	147373	152959	167877	351559	135737	150864	174565	151164	276653	479896	189862	346203	110536	220087	110573	222994	319975	280840	167580	177505	180899	926921	259275	228782	369609	502463	386404	421063	61448	58119	119726	166928
hydroxylamine	59728	61548	105990	112130	51056	57840	103783	38048	114478	200768	75044	251016	64824	93960	86534	140144	224461	147466	130420	110798	177175	192958	161585	118174	162299	194821	192649	248415	1571006	50613	41157	91678
lactate	1182692	1580919	1609030	1672778	1662871	1781527	1902167	1643991	3190509	3567660	2908802	3516099	820981	1367613	864140	1157739	997133	883714	1054119	1211571	1971519	2859538	1628157	1161867	4242788	3188317	4435445	3062239	315572	1010781	1143425	1295606
oleic acid	58216	85087	77638	131243	71350	62440	69667	54647	137111	156693	52832	116027	48319	97427	51181	87033	214629	162343	98843	126568	99932	187352	182886	88825	196055	383036	276946	199158	101865	30584	69511	76316
palmitic acid	319270	358780	426185	656445	253774	392221	419215	173338	553751	724041	317345	939844	316170	569249	532158	556756	1329217	875263	704428	739759	860427	787695	1151994	646357	864898	1820126	1106424	1298830	4307449	143206	262864	395340
phosphate	9994294	14130371	15380665	21651749	6888022	1268010	15007271	4363415	1744839	27620269	11185774	33146237	11194242	13649239	15911620	12487320	35925568	25854417	11048085	25269386	20953332	28048800	26115670	18752909	25028951	37967896	49528043	7448965	30159310	4595144	7561444	1201166
stearic acid	255975	289382	309081	560191	218808	310949	356198	155608	493473	588180	276103	819093	303339	550822	495243	474691	1246020	758205	625722	683031	855888	607924	1060352	547961	801872	1947013	879759	1190211	3129312	118352	224087	340166
tetradecanoic acid	17957	20603	21839	35935	15235	19056	24101	10487	32529	29501	18517	56638	13516	29607	30273	30366	59890	47485	35391	37463	41130	38653	50909	33551	47660	87192	68902	60079	231087	7508	13985	20703
1,3-propanediol	2869	2912	3622		2302	2673	4564	1658	5278	8189	3397	10896	3492	4722	4534	7204	10904	8532	7433		9471	5752	8872	7520	9701	11854	10409	15643	20672	2252	2030	3594
linoleic acid	248	3453	2584	4575	2436	2187	243	1839	4380	6939	2049	3956	2509	5118		4005	12117	8023	4887	6159	901	9669	9866	5232	10524	22221	13921	10729	34902	942	2468	2713

## Sheet: GO analysis of RP (S3d)
more than 5 fold enrichment
GO biological process		p-val
chromosome organization	GO:0051276	0.00107
regulation of cell cycle process	GO:0010564	0.00192
regulation of cell cycle	GO:0051726	0.00789
regulation of mitotic cell cycle	GO:0007346	0.00915
pos. regulation of chromosome organization	GO:2001252	0.0433
pos. regulation of cell cycle	GO:0045787	0.0444
cell cycle process	GO:0007049	0.0493

## Sheet: percent growth (CV) (S3e)
Atg12f/f	Atg12KO
100.231	49.2936
187.425	94.7301
175.318	130.018

## Sheet: cell cycle analysis (S3g)
	Atg12f/f										Atg12KO
G1	52.4	61.4	59.7	58.9	58.7	57.9	54.9	51.8	53.2	55.7	45.5	53.4	49.8	52	52	53.4	48.6	47.2	46.1	47.9
S+G2/M	44.2	31.1	37.6	28.2	28.8	29.1	43.5	46.5	45	42.7	39.2	40.8	36.2	34	34	32.6	48.4	49.2	50.5	48.7

[truncated: 30 more sheets: StrepHRP BRCA IP (IB) (4b), Brca2 levels (qPCR) (4g), BRCA CHX (IB) (4i), MCL1 CHX (IB) (4i), BRCA2 (IB) bafA treatment (S4f), Brca2 UTR (Luc) (5b), UTR fold energy analysis (5c), 4A1 RIP Brca2 (qPCR) (5d), 4A1 to 4G cpd (IB) (5f), UTR GFP (qPCR) (S5a), RBP binding in UTRs (5, S5), UTR locations (5, S5), 4A1 RIP Trp53 (qPCR)(S5g), 4A1 RIP Irf7 (qPCR) (S5h), p62 4A1 Manders (IF) (6b), 4A1 to 4G cpd (IB) (6d), shp62 (IB) data (6f,g), delta BRCA2 shp62(6h), 4A1 RIP Hrnpc (qPCR) (S6b), MSI1 RIP Brca2 (7a) …]
