# Supplementary material for: Ribosome profiling reveals a functional role for autophagy in mRNA translational control
Source: Commun Biol. 2020 Jul 17;3:388. doi: 10.1038/s42003-020-1090-2 (PMC7367890; doi:10.1038/s42003-020-1090-2)
Supplement: Supplementary file 4 — Supplementary Data 2 [file 42003_2020_1090_MOESM4_ESM.xlsx]

## Sheet: Sheet1
High ribosome occupancy of Fed Atg12KO:Fed Atg12f/f cells							Low ribosome occupancy of Fed Atg12KO:Fed Atg12f/f cells
	gene ID	mRNA LogFC		P-val	FDR			gene ID	mRNA LogFC		P-val	FDR
Egfr	ENSMUSG00000020122	0.371489		0.000251254	0.149915		Anp32b	ENSMUSG00000028333	-0.728825		3.51e-07	0.00188234
1810009A15Rik	ENSMUSG00000071653	0.453777		0.000400396	0.215012		Egr1	ENSMUSG00000038418	-1.40007		1.84e-06	0.00349459
Ank	ENSMUSG00000022265	-0.272387		0.000965333	0.31769		Irf7	ENSMUSG00000025498	-2.46388	*	1.95e-06	0.00349459
Ptpn9	ENSMUSG00000032290	0.225002		0.00121949	0.339824		Kif20b	ENSMUSG00000024795	-0.76143		2.61e-05	0.0350028
Ppp1r16a	ENSMUSG00000033819	-0.0917265		0.00153843	0.352598		Taf15	ENSMUSG00000020680	-0.810178		4.64e-05	0.0498365
Sdc2	ENSMUSG00000022261	0.276374		0.00157586	0.352598		Srrm1	ENSMUSG00000028809	-0.885708		6.82e-05	0.0610798
Atf4	ENSMUSG00000042406	0.339682		0.00225555	0.448605		Sp2	ENSMUSG00000018678	-0.501674		8.37e-05	0.064091
Egln2	ENSMUSG00000058709	0.21809		0.00247515	0.457551		Hnrnpa3	ENSMUSG00000059005	-0.35657		9.55e-05	0.064091
Ppt1	ENSMUSG00000028657	0.189363		0.00271123	0.457551		Ppig	ENSMUSG00000042133	-0.807162		0.000502821	0.231751
Rreb1	ENSMUSG00000039087	-0.177544		0.00289697	0.457551		Trp53bp2	ENSMUSG00000026510	-0.494491		0.000517879	0.231751
Alg5	ENSMUSG00000036632	0.484561		0.00306861	0.470813		Cntln	ENSMUSG00000038070	-0.530955		0.000689068	0.276878
Hand2	ENSMUSG00000038193	0.256297		0.00330463	0.479636		Sltm	ENSMUSG00000032212	-0.710485		0.000721842	0.276878
Angptl2	ENSMUSG00000004105	0.283951		0.00330475	0.479636		Dab2	ENSMUSG00000022150	-0.804236		0.000909718	0.31769
Ccdc102a	ENSMUSG00000063605	0.721391		0.00356158	0.503308		Top1	ENSMUSG00000070544	-0.46172		0.00100572	0.31769
Pcnxl4	ENSMUSG00000034501	0.228101		0.00403857	0.510555		Cenpe	ENSMUSG00000045328	-0.537861		0.00111243	0.331874
Tes	ENSMUSG00000029552	-0.143292		0.00404046	0.510555		Eapp	ENSMUSG00000054302	-0.462384		0.00126564	0.339824
Trappc2l	ENSMUSG00000015013	0.278802		0.00456524	0.510555		Gemin4	ENSMUSG00000049396	-0.232791		0.00133705	0.341903
Slc7a2	ENSMUSG00000031596	-0.130286		0.00472642	0.510555		Klhl7	ENSMUSG00000028986	-0.452653		0.00154342	0.352598
Rnf13	ENSMUSG00000036503	0.358211		0.00492878	0.518972		Rbm43	ENSMUSG00000036249	-1.55483	*	0.00171944	0.369336
Mllt6	ENSMUSG00000038437	0.0134164		0.00656719	0.619263		Xrn1	ENSMUSG00000032410	-0.853478		0.00204983	0.423369
Tmem50a	ENSMUSG00000028822	0.0514058		0.00657318	0.619263		Brca2	ENSMUSG00000041147	-0.799822		0.00247979	0.457551
Large	ENSMUSG00000004383	-0.00786837		0.00726741	0.650433		Haus3	ENSMUSG00000079555	-0.375169		0.00276865	0.457551
Plekha3	ENSMUSG00000002733	0.140512		0.00787406	0.67922		Filip1l	ENSMUSG00000043336	-0.835124		0.00278642	0.457551
Src	ENSMUSG00000027646	0.201914		0.00803055	0.67922		Trp53	ENSMUSG00000059552	-0.567027		0.00283671	0.457551
Ibtk	ENSMUSG00000035941	-0.0463837		0.00828366	0.67922		Rad9a	ENSMUSG00000024824	-0.605437		0.00368294	0.507112
Pik3r2	ENSMUSG00000031834	0.110593		0.00865023	0.683113		Tbck	ENSMUSG00000028030	-0.295972		0.00413068	0.510555
Adcy7	ENSMUSG00000031659	-0.306868		0.00944496	0.714386		Cul4b	ENSMUSG00000031095	-0.39565		0.00415498	0.510555
Plat	ENSMUSG00000031538	-0.740355		0.00977153	0.714386		Fus	ENSMUSG00000030795	-0.381185		0.00429751	0.510555
Matn2	ENSMUSG00000022324	0.0572527		0.0102044	0.72752		Apbb1ip	ENSMUSG00000026786	-0.526424		0.00449138	0.510555
Pappa	ENSMUSG00000028370	0.802537		0.0103868	0.72752		Tbc1d8b	ENSMUSG00000042473	-0.325185		0.00465097	0.510555
High ribosome occupancy of Starved Atg12KO:Starved Atg12f/f cells							Low ribosome occupancy of Starved Atg12KO:Starved Atg12f/f cells
	gene ID	mRNA LogFC		P-val	FDR			gene ID	mRNA LogFC		P-val	FDR
Cdc25a	ENSMUSG00000032477	0.136159		3.73015e-05	0.100155		Irf7	ENSMUSG00000025498	-2.53163	*	5.20594e-09	2.79559e-05
Nkain1	ENSMUSG00000078532	0.415125		0.000185556	0.284166		Ifitm1	ENSMUSG00000025491	-1.31478		0.000282658	0.284166
Cpt2	ENSMUSG00000028607	0.521803		0.000255381	0.284166		Hist1h2be	ENSMUSG00000047246	-0.232484		0.00057449	0.284258
Kif3c	ENSMUSG00000020668	0.544279		0.000317504	0.284166		Srgap3	ENSMUSG00000030257	0.248573		0.000765833	0.293752
Fam134b	ENSMUSG00000022270	0.275771		0.000498363	0.284258		Hist4h4	ENSMUSG00000096010	-0.252075		0.00108607	0.364512
Zbtb7b	ENSMUSG00000028042	0.457451		0.000509746	0.284258		Cep350	ENSMUSG00000033671	-0.337611		0.00138967	0.414586
Vldlr	ENSMUSG00000024924	0.144901		0.000582746	0.284258		Rbbp6	ENSMUSG00000030779	-0.624673		0.00173339	0.443252
Zfand2b	ENSMUSG00000026197	0.202921		0.00060358	0.284258		Rps6ka3	ENSMUSG00000031309	-0.603492		0.0021868	0.455529
Pop5	ENSMUSG00000060152	0.71574		0.000655436	0.284258		Atrx	ENSMUSG00000031229	-0.719598		0.00236514	0.4704
Arfip2	ENSMUSG00000030881	0.449448		0.000688147	0.284258		Hist1h2bm	ENSMUSG00000096807	-0.198941		0.00396953	0.562075
Bcam	ENSMUSG00000002980	-0.106546		0.00101916	0.364512		5830418K08Rik	ENSMUSG00000046111	-0.362055		0.0043813	0.562075
2410002F23Rik	ENSMUSG00000045411	0.352268		0.00131157	0.414303		Rara	ENSMUSG00000037992	0.0511138		0.00455432	0.562213
Pmp22	ENSMUSG00000018217	0.600507		0.00155218	0.438695		Dek	ENSMUSG00000021377	-0.371844		0.00506085	0.565179
Hip1r	ENSMUSG00000000915	0.0618548		0.00167046	0.443252		Sgol2	ENSMUSG00000026039	-0.586674		0.00547505	0.573713
Tbc1d22a	ENSMUSG00000051864	0.203389		0.0018998	0.454906		Pnn	ENSMUSG00000020994	-0.516258		0.00564315	0.573713
Gigyf1	ENSMUSG00000029714	0.217264		0.00194839	0.454906		Smc2	ENSMUSG00000028312	-0.78142		0.00568231	0.573713
Slc7a2	ENSMUSG00000031596	0.196754		0.00217655	0.455529		Sec62	ENSMUSG00000027706	-0.525986		0.00588575	0.573713
Nln	ENSMUSG00000021710	0.435161		0.00220554	0.455529		Cbl	ENSMUSG00000034342	-0.149185		0.00616698	0.579643
Bambi	ENSMUSG00000024232	-0.277407		0.00248204	0.476019		H2afj	ENSMUSG00000060032	-0.225679		0.00626844	0.579643
Zfp622	ENSMUSG00000052253	-0.0688292		0.0027843	0.515576		Tbc1d22b	ENSMUSG00000042203	-0.0694763		0.00647947	0.579913
Ctu2	ENSMUSG00000049482	0.162309		0.00317451	0.562075		Fryl	ENSMUSG00000070733	-0.410687		0.00685715	0.583745
Crabp2	ENSMUSG00000004885	0.485508		0.0032476	0.562075		Cc2d1a	ENSMUSG00000036686	-0.386477		0.00726779	0.583745
Nfs1	ENSMUSG00000027618	0.372717		0.00340146	0.562075		Sirt2	ENSMUSG00000015149	0.021224		0.00743013	0.583745
Rmnd5a	ENSMUSG00000002222	0.447933		0.00355296	0.562075		Hist1h2bn	ENSMUSG00000095217	-0.11451		0.0077866	0.583745
Pfkfb3	ENSMUSG00000026773	0.106638		0.0038608	0.562075		Hist1h2bk	ENSMUSG00000062727	-0.172181		0.00789678	0.583745
Limk2	ENSMUSG00000020451	-0.104424		0.00389895	0.562075		Fbxw17	ENSMUSG00000037816	-1.03639		0.00801929	0.583745
Stx4a	ENSMUSG00000030805	0.290429		0.00415653	0.562075		Kif21a	ENSMUSG00000022629	-0.0349514		0.00819641	0.583745
Nes	ENSMUSG00000004891	-0.529545		0.00430086	0.562075		2810474O19Rik	ENSMUSG00000032712	-0.765325		0.00820008	0.583745
Nr1d2	ENSMUSG00000021775	-0.00593611		0.00431964	0.562075		Ssb	ENSMUSG00000068882	-0.521477		0.00826944	0.583745
Zfp143	ENSMUSG00000061079	0.148022		0.00434641	0.562075		Rad50	ENSMUSG00000020380	-1.18999		0.00881682	0.583745
High ribosome occupancy of Starved Atg12f/f:Fed Atg12f/f cells							Low ribosome occupancy of Starved Atg12f/f:Fed Atg12f/f cells
	gene ID	mRNA LogFC		P-val	FDR			gene ID	mRNA LogFC		P-val	FDR
Gas2l1	ENSMUSG00000034201	0.501474		0.000250821	0.0170495		Eef1a1	ENSMUSG00000037742	-1.25345	*	1.69353e-12	9.09428e-09
Cebpb	ENSMUSG00000056501	1.01001		0.00383914	0.16253		Eef1b2	ENSMUSG00000025967	-0.590071		7.88623e-10	2.11745e-06
Itpripl2	ENSMUSG00000095115	1.5805	*	0.00735219	0.286096		Rpl17	ENSMUSG00000062328	-0.694589		1.53197e-09	2.74224e-06
Atf4	ENSMUSG00000042406	0.488238		0.0106261	0.388178		Rps24	ENSMUSG00000025290	-0.655535		3.27562e-09	3.78558e-06
Kifc3	ENSMUSG00000031788	0.58792		0.0133357	0.465017		Eef2	ENSMUSG00000034994	-1.43246	*	3.52474e-09	3.78558e-06
Mphosph9	ENSMUSG00000038126	0.287717		0.0139533	0.474234		Tpt1	ENSMUSG00000060126	-0.564267		2.12834e-08	1.90486e-05
Srsf2	ENSMUSG00000034120	0.831814		0.0153246	0.502492		Rps27rt	ENSMUSG00000050621	-0.122208		5.17798e-08	3.85966e-05
Hist2h2aa1	ENSMUSG00000063954	0.576711		0.0155881	0.504134		Rps27	ENSMUSG00000090733	-0.0923036		5.74996e-08	3.85966e-05
Hist1h2ab	ENSMUSG00000061615	0.414419		0.0159899	0.506335		Rpl18a	ENSMUSG00000045128	-0.759307		8.14837e-08	4.86186e-05
Fzd7	ENSMUSG00000041075	1.52118	*	0.0168902	0.518551		Rps27a	ENSMUSG00000020460	-0.811961		9.06426e-08	4.86751e-05
Hist1h2ac	ENSMUSG00000069270	0.370252		0.0170198	0.518551		Rpl28	ENSMUSG00000030432	-0.69668		1.14747e-07	5.60173e-05
Hist1h2ao	ENSMUSG00000094248	0.273008		0.017955	0.535657		Rps4x	ENSMUSG00000031320	-0.838208		1.5249e-07	6.82392e-05
Hand2	ENSMUSG00000038193	0.108483		0.0200326	0.584646		Rpl3	ENSMUSG00000060036	-0.915964	*	1.81217e-07	7.48564e-05
Nr2f6	ENSMUSG00000002393	0.828664		0.0206216	0.593135		Hspa8	ENSMUSG00000015656	-1.2101	*	2.26177e-07	8.49086e-05
Rab11fip3	ENSMUSG00000037098	0.335603		0.0221309	0.61341		Npm1	ENSMUSG00000057113	-0.975735	*	2.37175e-07	8.49086e-05
Hist1h2ad	ENSMUSG00000071478	0.300102		0.0225603	0.618105		Rpl5	ENSMUSG00000058558	-0.901843		2.95959e-07	9.93313e-05
Hist1h2af	ENSMUSG00000061991	0.316529		0.0229451	0.621075		Rps19	ENSMUSG00000040952	-0.321087		3.30644e-07	0.000103782
Hoxd13	ENSMUSG00000001819	0.53248		0.0234179	0.627845		Bgn	ENSMUSG00000031375	-0.898012		3.47871e-07	0.000103782
Gpx4	ENSMUSG00000075706	0.328503		0.0235003	0.627845		Rps3a1	ENSMUSG00000028081	-0.733812		6.08942e-07	0.000170094
Adra1b	ENSMUSG00000050541	0.598825		0.0239164	0.632666		Rpl30	ENSMUSG00000058600	-0.344781		6.33498e-07	0.000170094
Egln2	ENSMUSG00000058709	0.349685		0.0248409	0.65071		Rpl31	ENSMUSG00000073702	-0.388268		8.64293e-07	0.000221012
Ier5	ENSMUSG00000056708	2.69468	*	0.0256496	0.660849		Vim	ENSMUSG00000026728	-1.0521	*	1.02197e-06	0.000249454
Hist1h2ah	ENSMUSG00000069302	0.335434		0.0259019	0.66235		Pabpc1	ENSMUSG00000022283	-0.509371		1.10863e-06	0.00025884
Mapk6	ENSMUSG00000042688	1.1797	*	0.0262996	0.666173		Rpl22l1	ENSMUSG00000039221	-0.428649		1.21577e-06	0.000272028
Jund	ENSMUSG00000071076	0.637996		0.0269455	0.671736		Hsp90ab1	ENSMUSG00000023944	-1.29911	*	1.5875e-06	0.000340994
Arhgef10l	ENSMUSG00000040964	0.356631		0.0273563	0.676973		Rpl10	ENSMUSG00000008682	-0.582104		1.87721e-06	0.000387717
Adamtsl3	ENSMUSG00000070469	0.867828		0.0277582	0.683768		Rps20	ENSMUSG00000028234	-0.329858		2.1936e-06	0.000433982
Hnrnpa0	ENSMUSG00000007836	0.628455		0.0286724	0.691421		Rps18	ENSMUSG00000008668	-0.241782		2.26285e-06	0.000433982
Chchd2	ENSMUSG00000070493	0.558091		0.0289702	0.691421		Rps6	ENSMUSG00000028495	-0.600001		2.45851e-06	0.000455249
Polh	ENSMUSG00000023953	0.547629		0.0320525	0.74576		Rpl39	ENSMUSG00000079641	-0.295724		2.75306e-06	0.000492798
* = both ribsome occupancy and mRNA changes
